# Supplementary material for: Trichlorido(tetra­hydro­furan){(1,2,3,3a,7a-η)-1-[2-(1-trimethyl­silyl-1H-imidazol-2-yl-κN 3)-1-methyl­prop­yl]inden­yl}zirconium(IV)
Source: Acta Crystallogr Sect E Struct Rep Online. 2011 Apr 7;67(Pt 5):m540–1. doi: 10.1107/S1600536811012037 (PMC3089326; doi:10.1107/S1600536811012037)
Supplement: Supplementary file 1 [file e-67-0m540-sup1.cif]

##############################################################################
#                                                                            #
# This CIF contains the data in a paper accepted for publication in          #
# Acta Crystallographica Section E. It conforms to the requirements of       #
# Notes for Authors for Acta Crystallographica Section E, and has been       #
# peer reviewed under the auspices of the IUCr Commission on Journals.       #
#                                                                            #
# Full details of the Crystallographic Information File format               #
# are given in the paper "The Crystallographic Information File (CIF):       #
# a New Standard Archive File for Crystallography" by S. R. Hall, F. H.      #
# Allen and I. D. Brown [Acta Cryst. (1991), A47, 655-685].                  #
#                                                                            #
# The current version of the core CIF dictionary is obtainable from          #
# ftp://ftp.iucr.org/pub/cif_core.dic.                                       #
#                                                                            #
# Software is freely available for graphical display of the structure(s)     #
# in this CIF. For information consult the CIF software page                 #
# http://www.iucr.org/resources/cif/software.                                #
#                                                                            #
# This file may be used for bona fide research purposes within the           #
# scientific community so long as proper attribution is given to the journal # 
# article from which it was obtained.                                        #
#                                                                            #
##############################################################################
data_I
_audit_creation_method     SHELXL-97
_chemical_name_systematic
;
Trichlorido(tetrahydrofuran){(1,2,3,3a,7a-\h)-1-[2-(1-trimethylsilyl-
1<i>H</i>-imidazol-2-yl-\k<i>N</i>^3^)-1-methylpropyl]indenyl}zirconium(IV)
;
_chemical_name_common     ?
_chemical_formula_moiety     'C23 H33 Cl3 N2 O Si Zr'
_chemical_formula_sum     'C23 H33 Cl3 N2 O Si Zr'
_chemical_formula_iupac     '[Zr Cl3 (C19 H25 N2 Si) (C4 H8 O)]'
_chemical_formula_weight     579.17
_chemical_melting_point     ?
_symmetry_cell_setting     triclinic
_symmetry_space_group_name_H-M     'P -1'
_symmetry_space_group_name_Hall     '-P 1'
loop_
    _symmetry_equiv_pos_as_xyz
    'x, y, z'
    '-x, -y, -z'
_cell_length_a     10.6274(8)
_cell_length_b     10.9496(7)
_cell_length_c     13.1397(9)
_cell_angle_alpha     102.7200(10)
_cell_angle_beta     101.4160(10)
_cell_angle_gamma     110.4560(10)
_cell_volume     1332.73(16)
_cell_formula_units_Z     2
_cell_measurement_reflns_used     7558
_cell_measurement_theta_min     2.23
_cell_measurement_theta_max     30.49
_cell_measurement_temperature     296(2)
_exptl_crystal_description     block
_exptl_crystal_colour     yellow
_exptl_crystal_size_max     0.35
_exptl_crystal_size_mid     0.24
_exptl_crystal_size_min     0.14
_exptl_crystal_density_diffrn     1.443
_exptl_crystal_density_meas     ?
_exptl_crystal_density_method     ?
_exptl_crystal_F_000     596
_exptl_absorpt_coefficient_mu     0.776
_exptl_absorpt_correction_type     multi-scan
_exptl_absorpt_process_details     '(TWINABS; Sheldrick, 1996)'
_exptl_absorpt_correction_T_min     0.7729
_exptl_absorpt_correction_T_max     0.8991
_exptl_special_details
;
28 0.09700 1.02798].
;
_diffrn_ambient_temperature     296(2)
_diffrn_radiation_type     MoK\a
_diffrn_radiation_wavelength     0.71073
_diffrn_radiation_source     'fine-focus sealed tube'
_diffrn_radiation_monochromator     graphite
_diffrn_measurement_device_type     'Bruker SMART APEXII'
_diffrn_measurement_method     'phi and omega scans'
_diffrn_detector_area_resol_mean     8.333
_diffrn_reflns_number     4871
_diffrn_reflns_av_R_equivalents     0.0000
_diffrn_reflns_av_sigmaI/netI     0.0506
_diffrn_reflns_theta_min     1.67
_diffrn_reflns_theta_max     25.50
_diffrn_reflns_theta_full     25.50
_diffrn_measured_fraction_theta_max     0.981
_diffrn_measured_fraction_theta_full     0.981
_diffrn_reflns_limit_h_min     -12
_diffrn_reflns_limit_h_max     12
_diffrn_reflns_limit_k_min     -13
_diffrn_reflns_limit_k_max     12
_diffrn_reflns_limit_l_min     0
_diffrn_reflns_limit_l_max     15
_diffrn_standards_number     0
_diffrn_standards_interval_count     .
_diffrn_standards_interval_time     .
_diffrn_standards_decay_%     ?
_refine_special_details
;
Refinement of <i>F</i>^2^ against ALL reflections. The weighted <i>R</i>-factor
<i>wR</i> and goodness of fit <i>S</i> are based on <i>F</i>^2^, conventional
<i>R</i>-factors <i>R</i> are based on <i>F</i>, with <i>F</i> set to zero for
negative <i>F</i>^2^. The threshold expression of <i>F</i>^2^ >
\s(<i>F</i>^2^) is used only for calculating <i>R</i>-factors(gt) <i>etc</i>.
and is not relevant to the choice of reflections for refinement.
<i>R</i>-factors based on <i>F</i>^2^ are statistically about twice as large
as those based on <i>F</i>, and <i>R</i>- factors based on ALL data will be
even larger.
;
_reflns_number_total     4871
_reflns_number_gt     3757
_reflns_threshold_expression     I>2\s(I)
_refine_ls_structure_factor_coef     Fsqd
_refine_ls_matrix_type     full
_refine_ls_R_factor_all     0.0564
_refine_ls_R_factor_gt     0.0366
_refine_ls_wR_factor_gt     0.0872
_refine_ls_wR_factor_ref     0.0925
_refine_ls_goodness_of_fit_ref     1.003
_refine_ls_restrained_S_all     1.003
_refine_ls_number_reflns     4871
_refine_ls_number_parameters     286
_refine_ls_number_restraints     0
_refine_ls_hydrogen_treatment     constr
_refine_ls_weighting_scheme     calc
_refine_ls_weighting_details
         'calc w=1/[\s^2^(Fo^2^)+(0.0479P)^2^+0.0000P] where P=(Fo^2^+2Fc^2^)/3'
_atom_sites_solution_hydrogens     geom
_atom_sites_solution_primary     direct
_atom_sites_solution_secondary     difmap
_refine_ls_shift/su_max     0.001
_refine_ls_shift/su_mean     0.000
_refine_diff_density_max     0.424
_refine_diff_density_min     -0.518
_refine_ls_extinction_method     none
_refine_ls_extinction_coef     ?
loop_
    _atom_type_symbol
    _atom_type_description
    _atom_type_scat_dispersion_real
    _atom_type_scat_dispersion_imag
    _atom_type_scat_source
    'C' 'C' 0.0033 0.0016
                         'International Tables Vol C Tables 4.2.6.8 and 6.1.1.4'
    'H' 'H' 0.0000 0.0000
                         'International Tables Vol C Tables 4.2.6.8 and 6.1.1.4'
    'N' 'N' 0.0061 0.0033
                         'International Tables Vol C Tables 4.2.6.8 and 6.1.1.4'
    'O' 'O' 0.0106 0.0060
                         'International Tables Vol C Tables 4.2.6.8 and 6.1.1.4'
    'Si' 'Si' 0.0817 0.0704
                         'International Tables Vol C Tables 4.2.6.8 and 6.1.1.4'
    'Cl' 'Cl' 0.1484 0.1585
                         'International Tables Vol C Tables 4.2.6.8 and 6.1.1.4'
    'Zr' 'Zr' -2.9673 0.5597
                         'International Tables Vol C Tables 4.2.6.8 and 6.1.1.4'
_computing_data_collection     'APEX2 (Bruker, 2007)'
_computing_cell_refinement     'SAINT (Bruker, 2007)'
_computing_data_reduction     'SAINT (Bruker, 2007)'
_computing_structure_solution     'SHELXS97 (Sheldrick, 2008)'
_computing_structure_refinement     'SHELXL97 (Sheldrick, 2008)'
_computing_molecular_graphics
;
SHELXTL (Sheldrick, 2008) and OLEX2 (Dolomanov <i>et al.</i>,
2009)
;
_computing_publication_material
;
SHELXTL (Sheldrick, 2008) and OLEX2 (Dolomanov <i>et al.</i>,
2009)
;
loop_
    _atom_site_type_symbol
    _atom_site_label
    _atom_site_fract_x
    _atom_site_fract_y
    _atom_site_fract_z
    _atom_site_U_iso_or_equiv
    _atom_site_adp_type
    _atom_site_calc_flag
    _atom_site_refinement_flags
    _atom_site_occupancy
    _atom_site_symmetry_multiplicity
    _atom_site_disorder_assembly
    _atom_site_disorder_group
    Zr Zr1 0.61824(3) 0.79166(3) 0.25770(2) 0.03334(11) Uani d . 1 1 . .
    Cl Cl1 0.58498(10) 0.81107(9) 0.07182(6) 0.0502(2) Uani d . 1 1 . .
    Cl Cl2 0.41444(10) 0.56691(9) 0.19730(8) 0.0583(3) Uani d . 1 1 . .
    Cl Cl3 0.72883(11) 0.73742(10) 0.41743(7) 0.0576(3) Uani d . 1 1 . .
    Si Si1 1.16456(10) 1.26377(10) 0.27386(8) 0.0435(2) Uani d . 1 1 . .
    O O1 0.7140(2) 0.6414(2) 0.17924(17) 0.0433(6) Uani d . 1 1 . .
    N N1 1.0468(3) 1.1115(2) 0.2942(2) 0.0372(6) Uani d . 1 1 . .
    N N2 0.8520(3) 0.9395(2) 0.2879(2) 0.0374(6) Uani d . 1 1 . .
    C C1 0.9063(3) 1.0650(3) 0.2797(2) 0.0359(7) Uani d . 1 1 . .
    C C2 1.0824(4) 1.0052(3) 0.3115(3) 0.0446(8) Uani d . 1 1 . .
    H H2 1.1715 1.0049 0.3227 0.054 Uiso calc R 1 1 . .
    C C3 0.9655(4) 0.9038(3) 0.3092(3) 0.0441(8) Uani d . 1 1 . .
    H H3 0.9608 0.8215 0.3202 0.053 Uiso calc R 1 1 . .
    C C4 0.8250(3) 1.1502(3) 0.2676(3) 0.0394(8) Uani d . 1 1 . .
    H H4A 0.7514 1.1065 0.1979 0.047 Uiso calc R 1 1 . .
    H H4B 0.8872 1.2394 0.2675 0.047 Uiso calc R 1 1 . .
    C C5 0.7574(3) 1.1697(3) 0.3619(3) 0.0396(8) Uani d . 1 1 . .
    C C6 0.7087(4) 1.2867(3) 0.3612(3) 0.0550(10) Uani d . 1 1 . .
    H H6A 0.7895 1.3723 0.3820 0.083 Uiso calc R 1 1 . .
    H H6B 0.6558 1.2915 0.4122 0.083 Uiso calc R 1 1 . .
    H H6C 0.6506 1.2692 0.2892 0.083 Uiso calc R 1 1 . .
    C C7 0.8677(4) 1.2122(4) 0.4726(3) 0.0531(9) Uani d . 1 1 . .
    H H7A 0.9000 1.1409 0.4751 0.080 Uiso calc R 1 1 . .
    H H7B 0.8264 1.2266 0.5304 0.080 Uiso calc R 1 1 . .
    H H7C 0.9459 1.2957 0.4817 0.080 Uiso calc R 1 1 . .
    C C8 0.6332(3) 1.0379(3) 0.3445(3) 0.0386(8) Uani d . 1 1 . .
    C C9 0.6119(4) 0.9614(3) 0.4176(3) 0.0443(8) Uani d . 1 1 . .
    H H9 0.6769 0.9818 0.4845 0.053 Uiso calc R 1 1 . .
    C C10 0.4812(4) 0.8516(4) 0.3765(3) 0.0474(9) Uani d . 1 1 . .
    H H10 0.4471 0.7835 0.4080 0.057 Uiso calc R 1 1 . .
    C C11 0.4082(4) 0.8617(3) 0.2776(3) 0.0454(8) Uani d . 1 1 . .
    C C12 0.5011(4) 0.9761(3) 0.2561(3) 0.0398(8) Uani d . 1 1 . .
    C C13 0.4532(4) 1.0101(3) 0.1619(3) 0.0476(9) Uani d . 1 1 . .
    H H13 0.5130 1.0835 0.1458 0.057 Uiso calc R 1 1 . .
    C C14 0.3188(4) 0.9340(4) 0.0952(3) 0.0600(10) Uani d . 1 1 . .
    H H14 0.2864 0.9571 0.0343 0.072 Uiso calc R 1 1 . .
    C C15 0.2277(4) 0.8205(4) 0.1171(3) 0.0663(11) Uani d . 1 1 . .
    H H15 0.1364 0.7703 0.0701 0.080 Uiso calc R 1 1 . .
    C C16 0.2693(4) 0.7831(4) 0.2038(3) 0.0576(10) Uani d . 1 1 . .
    H H16 0.2083 0.7066 0.2158 0.069 Uiso calc R 1 1 . .
    C C17 1.1715(4) 1.4208(4) 0.3664(3) 0.0639(11) Uani d . 1 1 . .
    H H17A 1.0850 1.4302 0.3421 0.096 Uiso calc R 1 1 . .
    H H17B 1.2488 1.4992 0.3660 0.096 Uiso calc R 1 1 . .
    H H17C 1.1844 1.4149 0.4393 0.096 Uiso calc R 1 1 . .
    C C18 1.3399(4) 1.2627(4) 0.3076(4) 0.0705(12) Uani d . 1 1 . .
    H H18A 1.3647 1.2576 0.3804 0.106 Uiso calc R 1 1 . .
    H H18B 1.4075 1.3453 0.3034 0.106 Uiso calc R 1 1 . .
    H H18C 1.3392 1.1845 0.2566 0.106 Uiso calc R 1 1 . .
    C C19 1.0933(5) 1.2434(5) 0.1285(3) 0.0937(17) Uani d . 1 1 . .
    H H19A 1.1033 1.1674 0.0837 0.141 Uiso calc R 1 1 . .
    H H19B 1.1440 1.3258 0.1136 0.141 Uiso calc R 1 1 . .
    H H19C 0.9954 1.2265 0.1124 0.141 Uiso calc R 1 1 . .
    C C20 0.6892(6) 0.5070(4) 0.1915(4) 0.0815(15) Uani d . 1 1 . .
    H H20A 0.7063 0.5130 0.2682 0.098 Uiso calc R 1 1 . .
    H H20B 0.5925 0.4431 0.1522 0.098 Uiso calc R 1 1 . .
    C C21 0.7848(6) 0.4608(5) 0.1475(5) 0.0927(17) Uani d . 1 1 . .
    H H21A 0.7346 0.3666 0.0995 0.111 Uiso calc R 1 1 . .
    H H21B 0.8587 0.4645 0.2064 0.111 Uiso calc R 1 1 . .
    C C22 0.8460(5) 0.5506(4) 0.0862(4) 0.0704(12) Uani d . 1 1 . .
    H H22A 0.8309 0.4973 0.0120 0.085 Uiso calc R 1 1 . .
    H H22B 0.9464 0.6030 0.1213 0.085 Uiso calc R 1 1 . .
    C C23 0.7710(4) 0.6442(4) 0.0868(3) 0.0541(10) Uani d . 1 1 . .
    H H23A 0.8359 0.7368 0.0961 0.065 Uiso calc R 1 1 . .
    H H23B 0.6958 0.6117 0.0188 0.065 Uiso calc R 1 1 . .
loop_
    _atom_site_aniso_label
    _atom_site_aniso_U_11
    _atom_site_aniso_U_22
    _atom_site_aniso_U_33
    _atom_site_aniso_U_12
    _atom_site_aniso_U_13
    _atom_site_aniso_U_23
    Zr1 0.03764(19) 0.03099(18) 0.03008(17) 0.01108(14) 0.01052(13) 0.01184(13)
    Cl1 0.0690(6) 0.0556(5) 0.0356(4) 0.0332(5) 0.0162(4) 0.0191(4)
    Cl2 0.0513(6) 0.0393(5) 0.0695(6) 0.0047(4) 0.0176(5) 0.0127(5)
    Cl3 0.0765(7) 0.0664(6) 0.0411(5) 0.0357(5) 0.0168(5) 0.0286(5)
    Si1 0.0380(5) 0.0431(5) 0.0452(5) 0.0107(4) 0.0134(4) 0.0151(4)
    O1 0.0578(15) 0.0310(12) 0.0447(13) 0.0179(11) 0.0201(11) 0.0155(10)
    N1 0.0359(15) 0.0346(14) 0.0433(15) 0.0148(12) 0.0134(12) 0.0144(12)
    N2 0.0402(16) 0.0342(15) 0.0379(15) 0.0158(13) 0.0088(12) 0.0130(12)
    C1 0.0377(19) 0.0373(18) 0.0351(17) 0.0167(15) 0.0120(15) 0.0133(14)
    C2 0.0365(19) 0.042(2) 0.056(2) 0.0199(17) 0.0105(16) 0.0130(17)
    C3 0.046(2) 0.0373(19) 0.049(2) 0.0212(17) 0.0092(17) 0.0112(16)
    C4 0.0344(18) 0.0351(18) 0.0488(19) 0.0127(15) 0.0122(15) 0.0164(15)
    C5 0.0403(19) 0.0336(17) 0.0412(18) 0.0164(15) 0.0087(15) 0.0061(15)
    C6 0.053(2) 0.043(2) 0.072(3) 0.0251(18) 0.020(2) 0.0125(19)
    C7 0.048(2) 0.048(2) 0.045(2) 0.0122(18) 0.0049(17) 0.0010(17)
    C8 0.0371(19) 0.0379(18) 0.0396(18) 0.0159(15) 0.0128(15) 0.0080(15)
    C9 0.051(2) 0.047(2) 0.0324(17) 0.0199(18) 0.0137(16) 0.0091(15)
    C10 0.051(2) 0.048(2) 0.049(2) 0.0180(18) 0.0258(18) 0.0198(17)
    C11 0.041(2) 0.045(2) 0.053(2) 0.0183(17) 0.0202(17) 0.0128(17)
    C12 0.0380(19) 0.0416(19) 0.0428(18) 0.0204(16) 0.0141(15) 0.0107(15)
    C13 0.048(2) 0.043(2) 0.052(2) 0.0216(18) 0.0114(18) 0.0143(17)
    C14 0.056(3) 0.063(3) 0.057(2) 0.031(2) 0.001(2) 0.016(2)
    C15 0.043(2) 0.067(3) 0.072(3) 0.019(2) 0.001(2) 0.013(2)
    C16 0.039(2) 0.055(2) 0.072(3) 0.0133(19) 0.015(2) 0.017(2)
    C17 0.061(3) 0.040(2) 0.086(3) 0.0140(19) 0.024(2) 0.019(2)
    C18 0.049(2) 0.066(3) 0.099(3) 0.020(2) 0.035(2) 0.028(3)
    C19 0.084(4) 0.101(4) 0.060(3) -0.005(3) 0.013(2) 0.039(3)
    C20 0.118(4) 0.047(2) 0.117(4) 0.047(3) 0.069(3) 0.045(3)
    C21 0.116(4) 0.080(3) 0.138(5) 0.069(3) 0.076(4) 0.057(3)
    C22 0.080(3) 0.081(3) 0.078(3) 0.052(3) 0.035(3) 0.035(3)
    C23 0.073(3) 0.053(2) 0.043(2) 0.029(2) 0.0262(19) 0.0146(17)
_geom_special_details
;
All e.s.d.'s (except the e.s.d. in the dihedral angle between two l.s. planes)
are estimated using the full covariance matrix. The cell e.s.d.'s are taken
into account individually in the estimation of e.s.d.'s in distances, angles
and torsion angles; correlations between e.s.d.'s in cell parameters are only
used when they are defined by crystal symmetry. An approximate (isotropic)
treatment of cell e.s.d.'s is used for estimating e.s.d.'s involving l.s.
planes.
;
loop_
    _geom_bond_atom_site_label_1
    _geom_bond_atom_site_label_2
    _geom_bond_site_symmetry_2
    _geom_bond_distance
    _geom_bond_publ_flag
    Zr1 N2 . 2.338(3) ?
    Zr1 O1 . 2.375(2) ?
    Zr1 Cl1 . 2.4647(8) ?
    Zr1 C10 . 2.472(3) ?
    Zr1 Cl2 . 2.4720(9) ?
    Zr1 Cl3 . 2.4898(9) ?
    Zr1 C9 . 2.509(3) ?
    Zr1 C8 . 2.622(3) ?
    Zr1 C11 . 2.642(3) ?
    Zr1 C12 . 2.720(3) ?
    Si1 N1 . 1.814(3) ?
    Si1 C18 . 1.833(4) ?
    Si1 C19 . 1.842(4) ?
    Si1 C17 . 1.843(4) ?
    O1 C20 . 1.453(4) ?
    O1 C23 . 1.462(4) ?
    N1 C1 . 1.356(4) ?
    N1 C2 . 1.392(4) ?
    N2 C1 . 1.329(4) ?
    N2 C3 . 1.390(4) ?
    C1 C4 . 1.488(4) ?
    C2 C3 . 1.335(5) ?
    C2 H2 . 0.9300 ?
    C3 H3 . 0.9300 ?
    C4 C5 . 1.563(4) ?
    C4 H4A . 0.9700 ?
    C4 H4B . 0.9700 ?
    C5 C8 . 1.511(4) ?
    C5 C7 . 1.534(5) ?
    C5 C6 . 1.541(4) ?
    C6 H6A . 0.9600 ?
    C6 H6B . 0.9600 ?
    C6 H6C . 0.9600 ?
    C7 H7A . 0.9600 ?
    C7 H7B . 0.9600 ?
    C7 H7C . 0.9600 ?
    C8 C9 . 1.408(4) ?
    C8 C12 . 1.457(4) ?
    C9 C10 . 1.384(5) ?
    C9 H9 . 0.9300 ?
    C10 C11 . 1.424(5) ?
    C10 H10 . 0.9300 ?
    C11 C12 . 1.424(5) ?
    C11 C16 . 1.427(5) ?
    C12 C13 . 1.420(5) ?
    C13 C14 . 1.361(5) ?
    C13 H13 . 0.9300 ?
    C14 C15 . 1.411(6) ?
    C14 H14 . 0.9300 ?
    C15 C16 . 1.339(5) ?
    C15 H15 . 0.9300 ?
    C16 H16 . 0.9300 ?
    C17 H17A . 0.9600 ?
    C17 H17B . 0.9600 ?
    C17 H17C . 0.9600 ?
    C18 H18A . 0.9600 ?
    C18 H18B . 0.9600 ?
    C18 H18C . 0.9600 ?
    C19 H19A . 0.9600 ?
    C19 H19B . 0.9600 ?
    C19 H19C . 0.9600 ?
    C20 C21 . 1.445(6) ?
    C20 H20A . 0.9700 ?
    C20 H20B . 0.9700 ?
    C21 C22 . 1.465(6) ?
    C21 H21A . 0.9700 ?
    C21 H21B . 0.9700 ?
    C22 C23 . 1.503(5) ?
    C22 H22A . 0.9700 ?
    C22 H22B . 0.9700 ?
    C23 H23A . 0.9700 ?
    C23 H23B . 0.9700 ?
loop_
    _geom_angle_atom_site_label_1
    _geom_angle_atom_site_label_2
    _geom_angle_atom_site_label_3
    _geom_angle_site_symmetry_1
    _geom_angle_site_symmetry_3
    _geom_angle
    _geom_angle_publ_flag
    N2 Zr1 O1 . . 77.04(8) ?
    N2 Zr1 Cl1 . . 84.08(6) ?
    O1 Zr1 Cl1 . . 79.04(6) ?
    N2 Zr1 C10 . . 120.70(10) ?
    O1 Zr1 C10 . . 151.10(10) ?
    Cl1 Zr1 C10 . . 122.63(9) ?
    N2 Zr1 Cl2 . . 155.51(7) ?
    O1 Zr1 Cl2 . . 78.56(6) ?
    Cl1 Zr1 Cl2 . . 93.30(3) ?
    C10 Zr1 Cl2 . . 81.10(8) ?
    N2 Zr1 Cl3 . . 81.90(7) ?
    O1 Zr1 Cl3 . . 76.92(6) ?
    Cl1 Zr1 Cl3 . . 154.33(3) ?
    C10 Zr1 Cl3 . . 83.04(9) ?
    Cl2 Zr1 Cl3 . . 90.66(3) ?
    N2 Zr1 C9 . . 88.44(10) ?
    O1 Zr1 C9 . . 151.65(10) ?
    Cl1 Zr1 C9 . . 124.05(8) ?
    C10 Zr1 C9 . . 32.26(11) ?
    Cl2 Zr1 C9 . . 112.69(8) ?
    Cl3 Zr1 C9 . . 77.01(8) ?
    N2 Zr1 C8 . . 75.20(9) ?
    O1 Zr1 C8 . . 151.85(9) ?
    Cl1 Zr1 C8 . . 93.50(7) ?
    C10 Zr1 C8 . . 53.60(11) ?
    Cl2 Zr1 C8 . . 129.29(8) ?
    Cl3 Zr1 C8 . . 103.50(7) ?
    C9 Zr1 C8 . . 31.77(10) ?
    N2 Zr1 C11 . . 127.00(10) ?
    O1 Zr1 C11 . . 153.12(10) ?
    Cl1 Zr1 C11 . . 90.77(8) ?
    C10 Zr1 C11 . . 32.11(11) ?
    Cl2 Zr1 C11 . . 77.27(8) ?
    Cl3 Zr1 C11 . . 114.83(8) ?
    C9 Zr1 C11 . . 52.20(11) ?
    C8 Zr1 C11 . . 52.45(10) ?
    N2 Zr1 C12 . . 98.51(9) ?
    O1 Zr1 C12 . . 153.90(9) ?
    Cl1 Zr1 C12 . . 74.91(7) ?
    C10 Zr1 C12 . . 52.31(11) ?
    Cl2 Zr1 C12 . . 104.31(8) ?
    Cl3 Zr1 C12 . . 128.42(7) ?
    C9 Zr1 C12 . . 51.57(10) ?
    C8 Zr1 C12 . . 31.59(9) ?
    C11 Zr1 C12 . . 30.75(10) ?
    N1 Si1 C18 . . 106.39(16) ?
    N1 Si1 C19 . . 104.76(17) ?
    C18 Si1 C19 . . 113.1(2) ?
    N1 Si1 C17 . . 111.00(15) ?
    C18 Si1 C17 . . 108.7(2) ?
    C19 Si1 C17 . . 112.6(2) ?
    C20 O1 C23 . . 105.4(3) ?
    C20 O1 Zr1 . . 125.3(2) ?
    C23 O1 Zr1 . . 126.99(18) ?
    C1 N1 C2 . . 105.3(3) ?
    C1 N1 Si1 . . 129.6(2) ?
    C2 N1 Si1 . . 124.4(2) ?
    C1 N2 C3 . . 104.8(3) ?
    C1 N2 Zr1 . . 130.6(2) ?
    C3 N2 Zr1 . . 124.4(2) ?
    N2 C1 N1 . . 112.3(3) ?
    N2 C1 C4 . . 123.7(3) ?
    N1 C1 C4 . . 123.7(3) ?
    C3 C2 N1 . . 107.6(3) ?
    C3 C2 H2 . . 126.2 ?
    N1 C2 H2 . . 126.2 ?
    C2 C3 N2 . . 109.9(3) ?
    C2 C3 H3 . . 125.0 ?
    N2 C3 H3 . . 125.0 ?
    C1 C4 C5 . . 111.8(3) ?
    C1 C4 H4A . . 109.3 ?
    C5 C4 H4A . . 109.3 ?
    C1 C4 H4B . . 109.3 ?
    C5 C4 H4B . . 109.3 ?
    H4A C4 H4B . . 107.9 ?
    C8 C5 C7 . . 110.9(3) ?
    C8 C5 C6 . . 110.0(3) ?
    C7 C5 C6 . . 107.8(3) ?
    C8 C5 C4 . . 109.5(2) ?
    C7 C5 C4 . . 109.8(3) ?
    C6 C5 C4 . . 108.7(3) ?
    C5 C6 H6A . . 109.5 ?
    C5 C6 H6B . . 109.5 ?
    H6A C6 H6B . . 109.5 ?
    C5 C6 H6C . . 109.5 ?
    H6A C6 H6C . . 109.5 ?
    H6B C6 H6C . . 109.5 ?
    C5 C7 H7A . . 109.5 ?
    C5 C7 H7B . . 109.5 ?
    H7A C7 H7B . . 109.5 ?
    C5 C7 H7C . . 109.5 ?
    H7A C7 H7C . . 109.5 ?
    H7B C7 H7C . . 109.5 ?
    C9 C8 C12 . . 105.6(3) ?
    C9 C8 C5 . . 127.4(3) ?
    C12 C8 C5 . . 126.4(3) ?
    C9 C8 Zr1 . . 69.73(17) ?
    C12 C8 Zr1 . . 77.94(18) ?
    C5 C8 Zr1 . . 124.3(2) ?
    C10 C9 C8 . . 110.9(3) ?
    C10 C9 Zr1 . . 72.37(18) ?
    C8 C9 Zr1 . . 78.51(18) ?
    C10 C9 H9 . . 124.5 ?
    C8 C9 H9 . . 124.5 ?
    Zr1 C9 H9 . . 116.3 ?
    C9 C10 C11 . . 107.8(3) ?
    C9 C10 Zr1 . . 75.37(19) ?
    C11 C10 Zr1 . . 80.5(2) ?
    C9 C10 H10 . . 126.1 ?
    C11 C10 H10 . . 126.1 ?
    Zr1 C10 H10 . . 110.7 ?
    C10 C11 C12 . . 107.7(3) ?
    C10 C11 C16 . . 132.9(3) ?
    C12 C11 C16 . . 119.4(3) ?
    C10 C11 Zr1 . . 67.36(19) ?
    C12 C11 Zr1 . . 77.67(19) ?
    C16 C11 Zr1 . . 121.4(2) ?
    C13 C12 C11 . . 119.2(3) ?
    C13 C12 C8 . . 133.1(3) ?
    C11 C12 C8 . . 107.7(3) ?
    C13 C12 Zr1 . . 124.3(2) ?
    C11 C12 Zr1 . . 71.58(19) ?
    C8 C12 Zr1 . . 70.47(18) ?
    C14 C13 C12 . . 119.3(3) ?
    C14 C13 H13 . . 120.4 ?
    C12 C13 H13 . . 120.4 ?
    C13 C14 C15 . . 121.1(4) ?
    C13 C14 H14 . . 119.5 ?
    C15 C14 H14 . . 119.5 ?
    C16 C15 C14 . . 121.7(4) ?
    C16 C15 H15 . . 119.2 ?
    C14 C15 H15 . . 119.2 ?
    C15 C16 C11 . . 119.4(4) ?
    C15 C16 H16 . . 120.3 ?
    C11 C16 H16 . . 120.3 ?
    Si1 C17 H17A . . 109.5 ?
    Si1 C17 H17B . . 109.5 ?
    H17A C17 H17B . . 109.5 ?
    Si1 C17 H17C . . 109.5 ?
    H17A C17 H17C . . 109.5 ?
    H17B C17 H17C . . 109.5 ?
    Si1 C18 H18A . . 109.5 ?
    Si1 C18 H18B . . 109.5 ?
    H18A C18 H18B . . 109.5 ?
    Si1 C18 H18C . . 109.5 ?
    H18A C18 H18C . . 109.5 ?
    H18B C18 H18C . . 109.5 ?
    Si1 C19 H19A . . 109.5 ?
    Si1 C19 H19B . . 109.5 ?
    H19A C19 H19B . . 109.5 ?
    Si1 C19 H19C . . 109.5 ?
    H19A C19 H19C . . 109.5 ?
    H19B C19 H19C . . 109.5 ?
    C21 C20 O1 . . 107.4(3) ?
    C21 C20 H20A . . 110.2 ?
    O1 C20 H20A . . 110.2 ?
    C21 C20 H20B . . 110.2 ?
    O1 C20 H20B . . 110.2 ?
    H20A C20 H20B . . 108.5 ?
    C20 C21 C22 . . 108.4(4) ?
    C20 C21 H21A . . 110.0 ?
    C22 C21 H21A . . 110.0 ?
    C20 C21 H21B . . 110.0 ?
    C22 C21 H21B . . 110.0 ?
    H21A C21 H21B . . 108.4 ?
    C21 C22 C23 . . 105.2(3) ?
    C21 C22 H22A . . 110.7 ?
    C23 C22 H22A . . 110.7 ?
    C21 C22 H22B . . 110.7 ?
    C23 C22 H22B . . 110.7 ?
    H22A C22 H22B . . 108.8 ?
    O1 C23 C22 . . 105.5(3) ?
    O1 C23 H23A . . 110.6 ?
    C22 C23 H23A . . 110.6 ?
    O1 C23 H23B . . 110.6 ?
    C22 C23 H23B . . 110.6 ?
    H23A C23 H23B . . 108.8 ?
loop_
    _geom_torsion_atom_site_label_1
    _geom_torsion_atom_site_label_2
    _geom_torsion_atom_site_label_3
    _geom_torsion_atom_site_label_4
    _geom_torsion_site_symmetry_1
    _geom_torsion_site_symmetry_2
    _geom_torsion_site_symmetry_3
    _geom_torsion_site_symmetry_4
    _geom_torsion
    _geom_torsion_publ_flag
    N2 Zr1 O1 C20 . . . . 137.0(3) ?
    Cl1 Zr1 O1 C20 . . . . -136.6(3) ?
    C10 Zr1 O1 C20 . . . . 5.1(4) ?
    Cl2 Zr1 O1 C20 . . . . -41.0(3) ?
    Cl3 Zr1 O1 C20 . . . . 52.4(3) ?
    C9 Zr1 O1 C20 . . . . 76.0(4) ?
    C8 Zr1 O1 C20 . . . . 146.7(3) ?
    C11 Zr1 O1 C20 . . . . -67.2(4) ?
    C12 Zr1 O1 C20 . . . . -140.2(3) ?
    N2 Zr1 O1 C23 . . . . -62.6(3) ?
    Cl1 Zr1 O1 C23 . . . . 23.7(3) ?
    C10 Zr1 O1 C23 . . . . 165.5(3) ?
    Cl2 Zr1 O1 C23 . . . . 119.4(3) ?
    Cl3 Zr1 O1 C23 . . . . -147.2(3) ?
    C9 Zr1 O1 C23 . . . . -123.6(3) ?
    C8 Zr1 O1 C23 . . . . -53.0(4) ?
    C11 Zr1 O1 C23 . . . . 93.1(3) ?
    C12 Zr1 O1 C23 . . . . 20.2(4) ?
    C18 Si1 N1 C1 . . . . -179.5(3) ?
    C19 Si1 N1 C1 . . . . -59.5(3) ?
    C17 Si1 N1 C1 . . . . 62.4(3) ?
    C18 Si1 N1 C2 . . . . -10.9(3) ?
    C19 Si1 N1 C2 . . . . 109.2(3) ?
    C17 Si1 N1 C2 . . . . -129.0(3) ?
    O1 Zr1 N2 C1 . . . . 139.2(3) ?
    Cl1 Zr1 N2 C1 . . . . 59.1(3) ?
    C10 Zr1 N2 C1 . . . . -65.6(3) ?
    Cl2 Zr1 N2 C1 . . . . 144.0(2) ?
    Cl3 Zr1 N2 C1 . . . . -142.5(3) ?
    C9 Zr1 N2 C1 . . . . -65.4(3) ?
    C8 Zr1 N2 C1 . . . . -36.1(3) ?
    C11 Zr1 N2 C1 . . . . -27.4(3) ?
    C12 Zr1 N2 C1 . . . . -14.6(3) ?
    O1 Zr1 N2 C3 . . . . -34.1(2) ?
    Cl1 Zr1 N2 C3 . . . . -114.2(2) ?
    C10 Zr1 N2 C3 . . . . 121.2(2) ?
    Cl2 Zr1 N2 C3 . . . . -29.2(3) ?
    Cl3 Zr1 N2 C3 . . . . 44.3(2) ?
    C9 Zr1 N2 C3 . . . . 121.4(2) ?
    C8 Zr1 N2 C3 . . . . 150.6(3) ?
    C11 Zr1 N2 C3 . . . . 159.3(2) ?
    C12 Zr1 N2 C3 . . . . 172.1(2) ?
    C3 N2 C1 N1 . . . . 0.1(3) ?
    Zr1 N2 C1 N1 . . . . -174.11(19) ?
    C3 N2 C1 C4 . . . . -174.0(3) ?
    Zr1 N2 C1 C4 . . . . 11.8(4) ?
    C2 N1 C1 N2 . . . . 0.7(3) ?
    Si1 N1 C1 N2 . . . . 171.1(2) ?
    C2 N1 C1 C4 . . . . 174.8(3) ?
    Si1 N1 C1 C4 . . . . -14.8(4) ?
    C1 N1 C2 C3 . . . . -1.3(4) ?
    Si1 N1 C2 C3 . . . . -172.3(2) ?
    N1 C2 C3 N2 . . . . 1.5(4) ?
    C1 N2 C3 C2 . . . . -1.0(4) ?
    Zr1 N2 C3 C2 . . . . 173.7(2) ?
    N2 C1 C4 C5 . . . . 55.6(4) ?
    N1 C1 C4 C5 . . . . -117.8(3) ?
    C1 C4 C5 C8 . . . . -74.1(3) ?
    C1 C4 C5 C7 . . . . 47.9(4) ?
    C1 C4 C5 C6 . . . . 165.6(3) ?
    C7 C5 C8 C9 . . . . 2.0(4) ?
    C6 C5 C8 C9 . . . . -117.1(4) ?
    C4 C5 C8 C9 . . . . 123.5(3) ?
    C7 C5 C8 C12 . . . . 171.5(3) ?
    C6 C5 C8 C12 . . . . 52.4(4) ?
    C4 C5 C8 C12 . . . . -67.1(4) ?
    C7 C5 C8 Zr1 . . . . -87.6(3) ?
    C6 C5 C8 Zr1 . . . . 153.3(2) ?
    C4 C5 C8 Zr1 . . . . 33.8(3) ?
    N2 Zr1 C8 C9 . . . . -111.9(2) ?
    O1 Zr1 C8 C9 . . . . -121.7(2) ?
    Cl1 Zr1 C8 C9 . . . . 165.2(2) ?
    C10 Zr1 C8 C9 . . . . 36.4(2) ?
    Cl2 Zr1 C8 C9 . . . . 68.0(2) ?
    Cl3 Zr1 C8 C9 . . . . -34.2(2) ?
    C11 Zr1 C8 C9 . . . . 76.9(2) ?
    C12 Zr1 C8 C9 . . . . 111.9(3) ?
    N2 Zr1 C8 C12 . . . . 136.2(2) ?
    O1 Zr1 C8 C12 . . . . 126.5(2) ?
    Cl1 Zr1 C8 C12 . . . . 53.30(18) ?
    C10 Zr1 C8 C12 . . . . -75.5(2) ?
    Cl2 Zr1 C8 C12 . . . . -43.9(2) ?
    Cl3 Zr1 C8 C12 . . . . -146.08(17) ?
    C9 Zr1 C8 C12 . . . . -111.9(3) ?
    C11 Zr1 C8 C12 . . . . -34.97(18) ?
    N2 Zr1 C8 C5 . . . . 10.2(2) ?
    O1 Zr1 C8 C5 . . . . 0.4(4) ?
    Cl1 Zr1 C8 C5 . . . . -72.7(2) ?
    C10 Zr1 C8 C5 . . . . 158.5(3) ?
    Cl2 Zr1 C8 C5 . . . . -169.9(2) ?
    Cl3 Zr1 C8 C5 . . . . 87.9(2) ?
    C9 Zr1 C8 C5 . . . . 122.1(4) ?
    C11 Zr1 C8 C5 . . . . -161.0(3) ?
    C12 Zr1 C8 C5 . . . . -126.0(3) ?
    C12 C8 C9 C10 . . . . 4.6(4) ?
    C5 C8 C9 C10 . . . . 175.8(3) ?
    Zr1 C8 C9 C10 . . . . -65.9(2) ?
    C12 C8 C9 Zr1 . . . . 70.5(2) ?
    C5 C8 C9 Zr1 . . . . -118.3(3) ?
    N2 Zr1 C9 C10 . . . . -179.7(2) ?
    O1 Zr1 C9 C10 . . . . -121.2(2) ?
    Cl1 Zr1 C9 C10 . . . . 98.5(2) ?
    Cl2 Zr1 C9 C10 . . . . -12.4(2) ?
    Cl3 Zr1 C9 C10 . . . . -97.6(2) ?
    C8 Zr1 C9 C10 . . . . 116.5(3) ?
    C11 Zr1 C9 C10 . . . . 38.8(2) ?
    C12 Zr1 C9 C10 . . . . 78.2(2) ?
    N2 Zr1 C9 C8 . . . . 63.8(2) ?
    O1 Zr1 C9 C8 . . . . 122.3(2) ?
    Cl1 Zr1 C9 C8 . . . . -18.0(2) ?
    C10 Zr1 C9 C8 . . . . -116.5(3) ?
    Cl2 Zr1 C9 C8 . . . . -128.95(18) ?
    Cl3 Zr1 C9 C8 . . . . 145.9(2) ?
    C11 Zr1 C9 C8 . . . . -77.7(2) ?
    C12 Zr1 C9 C8 . . . . -38.36(19) ?
    C8 C9 C10 C11 . . . . -5.0(4) ?
    Zr1 C9 C10 C11 . . . . -74.8(2) ?
    C8 C9 C10 Zr1 . . . . 69.8(2) ?
    N2 Zr1 C10 C9 . . . . 0.4(2) ?
    O1 Zr1 C10 C9 . . . . 122.8(2) ?
    Cl1 Zr1 C10 C9 . . . . -103.4(2) ?
    Cl2 Zr1 C10 C9 . . . . 168.4(2) ?
    Cl3 Zr1 C10 C9 . . . . 76.6(2) ?
    C8 Zr1 C10 C9 . . . . -35.82(19) ?
    C11 Zr1 C10 C9 . . . . -111.4(3) ?
    C12 Zr1 C10 C9 . . . . -75.7(2) ?
    N2 Zr1 C10 C11 . . . . 111.8(2) ?
    O1 Zr1 C10 C11 . . . . -125.8(2) ?
    Cl1 Zr1 C10 C11 . . . . 8.0(2) ?
    Cl2 Zr1 C10 C11 . . . . -80.22(19) ?
    Cl3 Zr1 C10 C11 . . . . -172.0(2) ?
    C9 Zr1 C10 C11 . . . . 111.4(3) ?
    C8 Zr1 C10 C11 . . . . 75.5(2) ?
    C12 Zr1 C10 C11 . . . . 35.71(19) ?
    C9 C10 C11 C12 . . . . 3.3(4) ?
    Zr1 C10 C11 C12 . . . . -67.9(2) ?
    C9 C10 C11 C16 . . . . -176.3(4) ?
    Zr1 C10 C11 C16 . . . . 112.6(4) ?
    C9 C10 C11 Zr1 . . . . 71.2(2) ?
    N2 Zr1 C11 C10 . . . . -90.1(2) ?
    O1 Zr1 C11 C10 . . . . 119.9(2) ?
    Cl1 Zr1 C11 C10 . . . . -173.27(19) ?
    Cl2 Zr1 C11 C10 . . . . 93.5(2) ?
    Cl3 Zr1 C11 C10 . . . . 8.8(2) ?
    C9 Zr1 C11 C10 . . . . -38.98(19) ?
    C8 Zr1 C11 C10 . . . . -79.4(2) ?
    C12 Zr1 C11 C10 . . . . -115.4(3) ?
    N2 Zr1 C11 C12 . . . . 25.3(2) ?
    O1 Zr1 C11 C12 . . . . -124.7(2) ?
    Cl1 Zr1 C11 C12 . . . . -57.87(19) ?
    C10 Zr1 C11 C12 . . . . 115.4(3) ?
    Cl2 Zr1 C11 C12 . . . . -151.1(2) ?
    Cl3 Zr1 C11 C12 . . . . 124.17(18) ?
    C9 Zr1 C11 C12 . . . . 76.4(2) ?
    C8 Zr1 C11 C12 . . . . 35.96(18) ?
    N2 Zr1 C11 C16 . . . . 142.3(3) ?
    O1 Zr1 C11 C16 . . . . -7.6(4) ?
    Cl1 Zr1 C11 C16 . . . . 59.2(3) ?
    C10 Zr1 C11 C16 . . . . -127.5(4) ?
    Cl2 Zr1 C11 C16 . . . . -34.0(3) ?
    Cl3 Zr1 C11 C16 . . . . -118.8(3) ?
    C9 Zr1 C11 C16 . . . . -166.5(4) ?
    C8 Zr1 C11 C16 . . . . 153.0(3) ?
    C12 Zr1 C11 C16 . . . . 117.1(4) ?
    C10 C11 C12 C13 . . . . -179.3(3) ?
    C16 C11 C12 C13 . . . . 0.3(5) ?
    Zr1 C11 C12 C13 . . . . 119.6(3) ?
    C10 C11 C12 C8 . . . . -0.5(4) ?
    C16 C11 C12 C8 . . . . 179.1(3) ?
    Zr1 C11 C12 C8 . . . . -61.6(2) ?
    C10 C11 C12 Zr1 . . . . 61.1(2) ?
    C16 C11 C12 Zr1 . . . . -119.3(3) ?
    C9 C8 C12 C13 . . . . 176.2(3) ?
    C5 C8 C12 C13 . . . . 4.8(6) ?
    Zr1 C8 C12 C13 . . . . -119.1(4) ?
    C9 C8 C12 C11 . . . . -2.4(4) ?
    C5 C8 C12 C11 . . . . -173.7(3) ?
    Zr1 C8 C12 C11 . . . . 62.3(2) ?
    C9 C8 C12 Zr1 . . . . -64.7(2) ?
    C5 C8 C12 Zr1 . . . . 124.0(3) ?
    N2 Zr1 C12 C13 . . . . 86.9(3) ?
    O1 Zr1 C12 C13 . . . . 9.0(4) ?
    Cl1 Zr1 C12 C13 . . . . 5.4(3) ?
    C10 Zr1 C12 C13 . . . . -150.7(3) ?
    Cl2 Zr1 C12 C13 . . . . -84.2(3) ?
    Cl3 Zr1 C12 C13 . . . . 173.3(2) ?
    C9 Zr1 C12 C13 . . . . 168.0(3) ?
    C8 Zr1 C12 C13 . . . . 129.4(4) ?
    C11 Zr1 C12 C13 . . . . -113.3(4) ?
    N2 Zr1 C12 C11 . . . . -159.8(2) ?
    O1 Zr1 C12 C11 . . . . 122.3(2) ?
    Cl1 Zr1 C12 C11 . . . . 118.7(2) ?
    C10 Zr1 C12 C11 . . . . -37.4(2) ?
    Cl2 Zr1 C12 C11 . . . . 29.1(2) ?
    Cl3 Zr1 C12 C11 . . . . -73.4(2) ?
    C9 Zr1 C12 C11 . . . . -78.7(2) ?
    C8 Zr1 C12 C11 . . . . -117.3(3) ?
    N2 Zr1 C12 C8 . . . . -42.55(19) ?
    O1 Zr1 C12 C8 . . . . -120.4(2) ?
    Cl1 Zr1 C12 C8 . . . . -124.02(19) ?
    C10 Zr1 C12 C8 . . . . 79.9(2) ?
    Cl2 Zr1 C12 C8 . . . . 146.39(17) ?
    Cl3 Zr1 C12 C8 . . . . 43.8(2) ?
    C9 Zr1 C12 C8 . . . . 38.59(18) ?
    C11 Zr1 C12 C8 . . . . 117.3(3) ?
    C11 C12 C13 C14 . . . . 1.2(5) ?
    C8 C12 C13 C14 . . . . -177.3(4) ?
    Zr1 C12 C13 C14 . . . . 87.9(4) ?
    C12 C13 C14 C15 . . . . -1.4(6) ?
    C13 C14 C15 C16 . . . . 0.0(6) ?
    C14 C15 C16 C11 . . . . 1.5(6) ?
    C10 C11 C16 C15 . . . . 177.9(4) ?
    C12 C11 C16 C15 . . . . -1.6(6) ?
    Zr1 C11 C16 C15 . . . . -94.9(4) ?
    C23 O1 C20 C21 . . . . 25.8(5) ?
    Zr1 O1 C20 C21 . . . . -170.3(3) ?
    O1 C20 C21 C22 . . . . -12.5(6) ?
    C20 C21 C22 C23 . . . . -5.4(6) ?
    C20 O1 C23 C22 . . . . -28.9(4) ?
    Zr1 O1 C23 C22 . . . . 167.7(2) ?
    C21 C22 C23 O1 . . . . 21.1(5) ?
_iucr_refine_instructions_details
;
TITL Z in P-1
CELL 0.71073 10.6274 10.9496 13.1397 102.72 101.416 110.456
ZERR 2 0.0008 0.0007 0.0009 0.001 0.001 0.001
LATT 1
SFAC C H N O Si Cl Zr
UNIT 46 66 4 2 2 6 2
L.S. 10
PLAN  20
SIZE 0.35 0.24 0.14
TEMP 23
BOND $H
CONF
MORE -1
fmap 2
acta
OMIT 0 51
OMIT -1 0 2
OMIT -5 9 2
OMIT -2 2 2
OMIT -4 1 9
OMIT -1 -10 4
OMIT -5 1 9
OMIT 3 4 6
OMIT -2 -8 4
OMIT -5 -1 11
REM <HKL>C:/frames/guest/110301_GSZ02/work/B.hkl</HKL>
WGHT    0.047900
BASF   0.06253
FVAR       0.61084
ZR1   7    0.618244    0.791656    0.257700    11.00000    0.03764    0.03099 =
         0.03008    0.01184    0.01052    0.01108
CL1   6    0.584985    0.811066    0.071821    11.00000    0.06896    0.05560 =
         0.03560    0.01914    0.01618    0.03316
CL2   6    0.414443    0.566914    0.197300    11.00000    0.05133    0.03926 =
         0.06951    0.01274    0.01758    0.00468
CL3   6    0.728835    0.737420    0.417429    11.00000    0.07648    0.06640 =
         0.04113    0.02862    0.01675    0.03568
SI1   5    1.164564    1.263773    0.273864    11.00000    0.03800    0.04310 =
         0.04519    0.01515    0.01342    0.01068
O1    4    0.713966    0.641394    0.179237    11.00000    0.05784    0.03098 =
         0.04470    0.01547    0.02005    0.01788
N1    3    1.046783    1.111450    0.294202    11.00000    0.03589    0.03463 =
         0.04326    0.01440    0.01340    0.01481
N2    3    0.851991    0.939533    0.287863    11.00000    0.04018    0.03415 =
         0.03789    0.01303    0.00875    0.01584
C1    1    0.906255    1.064958    0.279714    11.00000    0.03774    0.03733 =
         0.03515    0.01333    0.01195    0.01670
C2    1    1.082411    1.005210    0.311520    11.00000    0.03649    0.04195 =
         0.05573    0.01298    0.01049    0.01985
AFIX  43
H2    2    1.171488    1.004935    0.322695    11.00000   -1.20000
AFIX   0
C3    1    0.965530    0.903808    0.309179    11.00000    0.04618    0.03729 =
         0.04863    0.01120    0.00917    0.02124
AFIX  43
H3    2    0.960787    0.821464    0.320181    11.00000   -1.20000
AFIX   0
C4    1    0.825036    1.150183    0.267557    11.00000    0.03436    0.03510 =
         0.04876    0.01635    0.01220    0.01267
AFIX  23
H4A   2    0.751374    1.106478    0.197917    11.00000   -1.20000
H4B   2    0.887207    1.239427    0.267474    11.00000   -1.20000
AFIX   0
C5    1    0.757415    1.169709    0.361894    11.00000    0.04029    0.03362 =
         0.04120    0.00607    0.00867    0.01641
C6    1    0.708744    1.286705    0.361248    11.00000    0.05296    0.04257 =
         0.07212    0.01254    0.02022    0.02511
AFIX 137
H6A   2    0.789511    1.372267    0.381998    11.00000   -1.50000
H6B   2    0.655807    1.291522    0.412190    11.00000   -1.50000
H6C   2    0.650593    1.269209    0.289151    11.00000   -1.50000
AFIX   0
C7    1    0.867738    1.212211    0.472632    11.00000    0.04803    0.04829 =
         0.04486    0.00099    0.00492    0.01222
AFIX 137
H7A   2    0.899998    1.140933    0.475133    11.00000   -1.50000
H7B   2    0.826363    1.226621    0.530368    11.00000   -1.50000
H7C   2    0.945890    1.295675    0.481692    11.00000   -1.50000
AFIX   0
C8    1    0.633165    1.037918    0.344523    11.00000    0.03711    0.03792 =
         0.03955    0.00802    0.01280    0.01591
C9    1    0.611888    0.961381    0.417603    11.00000    0.05144    0.04729 =
         0.03239    0.00911    0.01368    0.01991
AFIX  43
H9    2    0.676940    0.981830    0.484479    11.00000   -1.20000
AFIX   0
C10   1    0.481152    0.851624    0.376534    11.00000    0.05090    0.04763 =
         0.04915    0.01975    0.02579    0.01802
AFIX  43
H10   2    0.447064    0.783470    0.407978    11.00000   -1.20000
AFIX   0
C11   1    0.408174    0.861651    0.277597    11.00000    0.04075    0.04493 =
         0.05267    0.01282    0.02020    0.01829
C12   1    0.501052    0.976146    0.256129    11.00000    0.03802    0.04158 =
         0.04284    0.01070    0.01409    0.02041
C13   1    0.453173    1.010092    0.161851    11.00000    0.04762    0.04329 =
         0.05240    0.01426    0.01140    0.02159
AFIX  43
H13   2    0.512978    1.083506    0.145824    11.00000   -1.20000
AFIX   0
C14   1    0.318751    0.933960    0.095201    11.00000    0.05642    0.06334 =
         0.05676    0.01600    0.00114    0.03096
AFIX  43
H14   2    0.286438    0.957149    0.034275    11.00000   -1.20000
AFIX   0
C15   1    0.227677    0.820454    0.117068    11.00000    0.04315    0.06730 =
         0.07241    0.01310    0.00060    0.01897
AFIX  43
H15   2    0.136404    0.770318    0.070081    11.00000   -1.20000
AFIX   0
C16   1    0.269319    0.783074    0.203763    11.00000    0.03894    0.05485 =
         0.07185    0.01734    0.01524    0.01332
AFIX  43
H16   2    0.208329    0.706623    0.215750    11.00000   -1.20000
AFIX   0
C17   1    1.171520    1.420830    0.366400    11.00000    0.06080    0.03987 =
         0.08564    0.01945    0.02354    0.01405
AFIX 137
H17A  2    1.085019    1.430199    0.342125    11.00000   -1.50000
H17B  2    1.248751    1.499218    0.366008    11.00000   -1.50000
H17C  2    1.184414    1.414889    0.439274    11.00000   -1.50000
AFIX   0
C18   1    1.339866    1.262664    0.307586    11.00000    0.04950    0.06649 =
         0.09867    0.02766    0.03503    0.01957
AFIX 137
H18A  2    1.364740    1.257578    0.380383    11.00000   -1.50000
H18B  2    1.407504    1.345308    0.303390    11.00000   -1.50000
H18C  2    1.339182    1.184526    0.256648    11.00000   -1.50000
AFIX   0
C19   1    1.093288    1.243433    0.128506    11.00000    0.08440    0.10147 =
         0.05997    0.03855    0.01280   -0.00498
AFIX 137
H19A  2    1.103273    1.167380    0.083729    11.00000   -1.50000
H19B  2    1.144008    1.325775    0.113606    11.00000   -1.50000
H19C  2    0.995439    1.226542    0.112431    11.00000   -1.50000
AFIX   0
C20   1    0.689209    0.507003    0.191534    11.00000    0.11791    0.04721 =
         0.11711    0.04451    0.06874    0.04742
AFIX  23
H20A  2    0.706254    0.513038    0.268154    11.00000   -1.20000
H20B  2    0.592505    0.443070    0.152198    11.00000   -1.20000
AFIX   0
C21   1    0.784848    0.460776    0.147475    11.00000    0.11574    0.08021 =
         0.13755    0.05715    0.07606    0.06884
AFIX  23
H21A  2    0.734634    0.366617    0.099534    11.00000   -1.20000
H21B  2    0.858737    0.464453    0.206381    11.00000   -1.20000
AFIX   0
C22   1    0.846040    0.550591    0.086246    11.00000    0.07995    0.08089 =
         0.07776    0.03507    0.03453    0.05210
AFIX  23
H22A  2    0.830911    0.497258    0.011959    11.00000   -1.20000
H22B  2    0.946428    0.602995    0.121337    11.00000   -1.20000
AFIX   0
C23   1    0.770975    0.644246    0.086800    11.00000    0.07271    0.05305 =
         0.04294    0.01456    0.02620    0.02857
AFIX  23
H23A  2    0.835889    0.736784    0.096124    11.00000   -1.20000
H23B  2    0.695837    0.611677    0.018827    11.00000   -1.20000
HKLF 5
REM  Z in P-1
REM R1 =  0.0366 for   3757 Fo > 4sig(Fo)  and  0.0564 for all   4871 data
REM    286 parameters refined using      0 restraints
END
WGHT      0.0479      0.0000
REM Highest difference peak  0.424,  deepest hole -0.518,  1-sigma level  0.065
Q1    1   0.7004  0.8276  0.2386  11.00000  0.05    0.42
Q2    1   0.6189  0.7203  0.2142  11.00000  0.05    0.41
Q3    1   0.7512  0.8375  0.2925  11.00000  0.05    0.37
Q4    1   0.6228  0.8752  0.2955  11.00000  0.05    0.36
Q5    1   0.5347  0.7595  0.2749  11.00000  0.05    0.35
Q6    1   0.6549  0.7615  0.3125  11.00000  0.05    0.35
Q7    1   0.6293  0.4742  0.2399  11.00000  0.05    0.34
Q8    1   0.4775  0.7527  0.2259  11.00000  0.05    0.32
Q9    1   1.1505  1.3418  0.3214  11.00000  0.05    0.31
Q10   1   0.5823  0.6050  0.1538  11.00000  0.05    0.29
Q11   1   0.6288  0.6931  0.4267  11.00000  0.05    0.29
Q12   1   1.2554  1.2776  0.2625  11.00000  0.05    0.28
Q13   1   0.7187  0.7790  0.3652  11.00000  0.05    0.28
Q14   1   1.0809  1.1667  0.2643  11.00000  0.05    0.28
Q15   1   0.5209  0.9329  0.4170  11.00000  0.05    0.28
Q16   1   0.5065  0.7197  0.1505  11.00000  0.05    0.26
Q17   1   0.7847  1.1382  0.3152  11.00000  0.05    0.26
Q18   1   0.4470  0.7628  0.2897  11.00000  0.05    0.26
Q19   1   0.5786  0.8275  0.2057  11.00000  0.05    0.26
Q20   1   0.5191  0.8143  0.1275  11.00000  0.05    0.26
;
data_global
_journal_date_recd_electronic     2011-03-21
_journal_date_accepted     2011-03-31
_journal_name_full     'Acta Crystallographica, Section E'
_journal_year     2011
_journal_volume     67
_journal_issue      5
_journal_page_first     m540
_journal_page_last     m541
_journal_paper_category     QM
_journal_coeditor_code     DN2668
_publ_contact_author_name     'Wanli Nie'
_publ_contact_author_address
;
Key Laboratory of Synthetic and Natural Chemistry of the Ministry of Education,
College of Chemistry and Material Science, the North-West University of Xi'an,
Taibai Bei avenue 229, Xi'an 710069, Shaanxi prov., P. R. China
;
_publ_contact_author_email     'niewl126@126.com'
_publ_contact_author_fax     '+86(29)88303947'
_publ_contact_author_phone     '+86(29)88303947'
_publ_section_title
;\
Trichlorido(tetrahydrofuran){(1,2,3,3a,7a-\h)-1-[2-(1-trimethylsilyl-\
1<i>H</i>-imidazol-2-yl-\k<i>N</i>^3^)-1-methylpropyl]indenyl}zirconium(IV)
;
loop_
    _publ_author_name
    _publ_author_footnote
    _publ_author_address
    'Guan, Shengzhou'
;
Part of the masters degree thesis, the North-West University, Xi'an, 2011.
;
;
Key Laboratory of Synthetic and Natural Chemistry of the Ministry of Education,
College of Chemistry and Material Science, the North-West University of Xi'an,
Taibai Bei Avenue 229, Xi'an 710069, Shaanxi Province,
People's Republic of China
;
    'Nie, Wanli' .
;
Key Laboratory of Synthetic and Natural Chemistry of the Ministry of Education,
College of Chemistry and Material Science, the North-West University of Xi'an,
Taibai Bei Avenue 229, Xi'an 710069, Shaanxi Province,
People's Republic of China
;
    'Borzov, Maxim V.' .
;
Key Laboratory of Synthetic and Natural Chemistry of the Ministry of Education,
College of Chemistry and Material Science, the North-West University of Xi'an,
Taibai Bei Avenue 229, Xi'an 710069, Shaanxi Province,
People's Republic of China
;
_publ_section_synopsis     .
