# Supplementary material for: Trichlorido(tetra­hydro­furan){(1,2,3,3a,7a-η)-1-[2-(1-trimethyl­silyl-1H-imidazol-2-yl-κN 3)-1-methyl­prop­yl]inden­yl}zirconium(IV)
Source: Acta Crystallogr Sect E Struct Rep Online. 2011 Apr 7;67(Pt 5):m540–1. doi: 10.1107/S1600536811012037 (PMC3089326; doi:10.1107/S1600536811012037)
Supplement: Supplementary file 2 [file e-67-0m540-Isup2.hkl]

# 
# h,k,l, Fc-squared, Fo-squared, sigma(Fo-squared) and status flag 
# 
data_I
_shelx_title ' Z in P-1' 
_shelx_refln_list_code          4 
_shelx_F_calc_maximum      175.32 
_exptl_crystal_F_000       596.00 
_reflns_d_resolution_high  0.8256 
 
loop_ 
 _symmetry_equiv_pos_as_xyz 
 'x, y, z' 
 '-x, -y, -z' 
 
_cell_length_a    10.6274 
_cell_length_b    10.9496 
_cell_length_c    13.1397 
_cell_angle_alpha 102.720 
_cell_angle_beta  101.416 
_cell_angle_gamma 110.456 
 
_shelx_F_squared_multiplier     1.000 
 
loop_ 
 _refln_index_h 
 _refln_index_k 
 _refln_index_l 
 _refln_F_squared_calc 
 _refln_F_squared_meas 
 _refln_F_squared_sigma 
 _refln_observed_status 
   1   0   0     6640.03     7033.21    177.20 o 
   2   0   0     2820.93     2856.05     76.72 o 
   3   0   0      156.05      181.20     17.75 o 
   4   0   0     4047.21     4205.50     75.29 o 
   5   0   0     1942.81     1966.63     41.79 o 
   6   0   0      657.41      693.62     23.76 o 
   7   0   0      139.76      125.38     14.03 o 
   8   0   0      314.16      346.09     21.18 o 
   9   0   0     1335.13     1260.42     36.93 o 
  10   0   0       33.81       16.32     13.45 o 
  11   0   0        0.19        0.29     13.17 o 
 -11   1   0       63.64       63.26     16.32 o 
 -10   1   0      401.01      401.63     24.33 o 
  -9   1   0        2.36        5.44     12.60 o 
  -8   1   0     1508.50     1342.00     36.36 o 
  -7   1   0     1273.88     1286.47     57.25 o 
  -6   1   0     1186.39     1224.35     50.38 o 
  -5   1   0     1014.91     1051.16     41.22 o 
  -4   1   0      382.32      293.99     21.18 o 
  -3   1   0     4579.27     4846.15    127.10 o 
  -2   1   0      165.33      161.17     10.31 o 
  -1   1   0     5039.95     5255.51    132.25 o 
   0   1   0     4887.68     5028.79    127.39 o 
   1   1   0     8083.35     8681.23    217.27 o 
   2   1   0    11571.62    11334.32    188.08 o 
   3   1   0     1721.76     1798.59     35.78 o 
   4   1   0      157.66      193.23     11.74 o 
   5   1   0      439.75      452.01     17.75 o 
   6   1   0      784.12      812.99     26.62 o 
   7   1   0       18.74       27.20     13.45 o 
   8   1   0       88.62      106.78     15.46 o 
   9   1   0      164.51      193.23     17.75 o 
  10   1   0      248.86      255.63     20.90 o 
  11   1   0       14.96        0.00     34.92 o 
 -12   2   0        6.40        8.87     13.45 o 
 -11   2   0        0.34       19.75     14.31 o 
 -10   2   0        4.78        0.00     12.02 o 
  -9   2   0      522.77      525.01     40.94 o 
  -8   2   0       43.23       77.29     26.62 o 
  -7   2   0      513.78      471.48     36.07 o 
  -6   2   0     2306.61     2463.30     77.86 o 
  -5   2   0      673.27      672.43     30.34 o 
  -4   2   0      130.01      125.96     12.88 o 
  -3   2   0     2843.27     2894.98     79.01 o 
  -2   2   0       17.02        9.45      4.01 o 
  -1   2   0       42.99       38.07      3.44 o 
   0   2   0     6280.09     6414.02    107.64 o 
   1   2   0     2250.06     2319.88     42.08 o 
   2   2   0    10309.07    10744.90    179.20 o 
   3   2   0     8508.69     8374.93    141.99 o 
   4   2   0      907.69      874.25     23.76 o 
   5   2   0      475.85      510.69     20.04 o 
   6   2   0      307.85      350.39     21.47 o 
   7   2   0       95.14      109.93     16.32 o 
   8   2   0      931.43      944.10     31.49 o 
   9   2   0      352.83      387.31     24.90 o 
 -12   3   0       19.42       25.48     15.74 o 
 -11   3   0       21.09       35.78     25.48 o 
 -10   3   0       72.88       57.25     25.19 o 
  -9   3   0      354.53      315.18     35.50 o 
  -8   3   0      611.18      526.72     37.50 o 
  -7   3   0     1068.07     1014.52     44.94 o 
  -6   3   0        4.01        0.00     11.74 o 
  -5   3   0     2285.01     2304.42     69.85 o 
  -4   3   0     4662.74     4620.58    123.67 o 
  -3   3   0     2991.58     2839.16     51.24 o 
  -2   3   0     6176.77     6633.30    111.93 o 
  -1   3   0      727.73      718.81     16.60 o 
   0   3   0     4223.28     4288.51     74.71 o 
   1   3   0     8001.17     7805.83    131.97 o 
   2   3   0     6725.04     6783.01    115.94 o 
   3   3   0      903.51      895.72     22.90 o 
   4   3   0       43.98       31.49      9.45 o 
   5   3   0     2774.37     2885.25     58.97 o 
   6   3   0      996.99     1046.58     32.63 o 
   7   3   0      320.86      338.08     21.18 o 
   8   3   0        6.67        4.58     14.31 o 
   9   3   0        7.43        0.00     20.32 o 
 -12   4   0        0.70        0.00     25.48 o 
 -11   4   0        3.43        0.00     25.76 o 
 -10   4   0      213.46      176.05     28.91 o 
  -9   4   0      171.37      167.46     29.49 o 
  -8   4   0      290.35      348.10     31.49 o 
  -7   4   0      445.54      420.23     29.77 o 
  -6   4   0      477.36      417.09     26.05 o 
  -5   4   0      943.90      910.89     36.64 o 
  -4   4   0     3014.55     3290.31     60.40 o 
  -3   4   0     1672.34     1745.35     34.35 o 
  -2   4   0      967.05      922.05     20.90 o 
  -1   4   0      672.67      728.83     18.03 o 
   0   4   0     4846.30     4871.35     85.31 o 
   1   4   0      430.87      470.62     14.89 o 
   2   4   0     3676.63     3524.19     64.98 o 
   3   4   0     1194.68     1287.90     30.63 o 
   4   4   0      286.19      281.11     16.89 o 
   5   4   0      397.19      440.85     21.47 o 
   6   4   0      472.70      465.46     23.47 o 
   7   4   0      166.19      193.80     26.34 o 
   8   4   0       32.40       57.83     23.47 o 
   9   4   0       46.88       38.07     24.62 o 
 -12   5   0       58.62       60.40     30.92 o 
 -11   5   0        3.96        0.00     22.33 o 
 -10   5   0       26.22       11.45     23.19 o 
  -9   5   0       10.55        0.00     19.18 o 
  -8   5   0     1454.84     1301.64     54.68 o 
  -7   5   0       13.28       10.59     16.32 o 
  -6   5   0     1090.19     1038.28     42.08 o 
  -5   5   0      639.52      609.17     18.89 o 
  -4   5   0     5221.53     5362.86     94.75 o 
  -3   5   0       13.95       22.04      5.44 o 
  -2   5   0     2225.50     2314.44     44.66 o 
  -1   5   0     1520.30     1463.09     31.20 o 
   0   5   0     3946.18     3958.45     72.42 o 
   1   5   0     6102.65     6291.50    111.07 o 
   2   5   0       23.18       36.64      8.30 o 
   3   5   0      192.55      174.62     13.74 o 
   4   5   0      544.58      557.07     22.04 o 
   5   5   0     1806.61     1803.17     42.94 o 
   6   5   0      434.61      388.46     30.92 o 
   7   5   0      108.66       72.14     24.05 o 
   8   5   0      147.79      173.76     28.63 o 
 -12   6   0      102.82      111.36     30.34 o 
 -11   6   0      185.00      141.70     29.49 o 
 -10   6   0        4.99        0.00     22.61 o 
  -9   6   0        8.08       14.89     20.61 o 
  -8   6   0      235.47      224.14     27.48 o 
  -7   6   0     2627.30     2560.63     83.02 o 
  -6   6   0      385.11      353.54     28.05 o 
  -5   6   0       21.70       14.03      7.16 o 
  -4   6   0      349.20      330.35     12.31 o 
  -3   6   0     2181.51     2126.65     42.94 o 
  -2   6   0     3820.13     3954.16     72.71 o 
  -1   6   0      104.60       87.60      8.59 o 
   0   6   0      281.61      296.00     14.60 o 
   1   6   0     1849.72     1865.87     41.22 o 
   2   6   0     3393.27     3321.23     65.55 o 
   3   6   0     1058.22     1007.93     29.20 o 
   4   6   0      780.76      687.32     40.36 o 
   5   6   0        5.56        0.00     20.04 o 
   6   6   0      349.54      366.42     33.21 o 
   7   6   0       72.20       77.86     24.90 o 
 -12   7   0      117.40       79.01     30.92 o 
 -11   7   0       26.23       59.54     47.52 o 
 -10   7   0       19.20       13.17     22.33 o 
  -9   7   0        6.46        0.00     16.32 o 
  -8   7   0      571.32      547.05     35.78 o 
  -7   7   0        4.33        8.59     17.75 o 
  -6   7   0       61.57       47.23     10.31 o 
  -5   7   0      503.41      499.53     19.47 o 
  -4   7   0      254.59      251.05     14.60 o 
  -3   7   0       70.77       73.86      9.45 o 
  -2   7   0      367.38      348.10     16.32 o 
  -1   7   0       11.40       10.02      8.30 o 
   0   7   0      219.09      213.27     15.17 o 
   1   7   0      555.57      486.93     20.90 o 
   2   7   0      527.35      467.18     22.04 o 
   3   7   0     1293.60     1263.28     52.96 o 
   4   7   0      455.38      401.34     35.21 o 
   5   7   0        6.32       36.93     22.04 o 
   6   7   0        3.40        4.01     22.04 o 
 -11   8   0       26.30        1.72     22.04 o 
 -10   8   0        3.14       10.59     22.33 o 
  -9   8   0       36.29       28.63     18.89 o 
  -8   8   0      296.97      263.65     29.77 o 
  -7   8   0      208.39      208.40     15.46 o 
  -6   8   0      121.61      138.84     13.45 o 
  -5   8   0      937.56      855.93     26.05 o 
  -4   8   0     1054.73     1067.19     28.91 o 
  -3   8   0      834.43      842.19     26.05 o 
  -2   8   0      496.94      477.49     20.90 o 
  -1   8   0       59.17       41.79     11.16 o 
   0   8   0      251.74      262.79     20.32 o 
   1   8   0     1188.18     1131.60     60.12 o 
   2   8   0     1138.31     1185.42     62.12 o 
   3   8   0       83.80       57.54     22.61 o 
   4   8   0      283.83      282.83     30.92 o 
   5   8   0      254.38      287.69     32.06 o 
 -11   9   0       91.76       91.60     26.34 o 
 -10   9   0       41.44       38.07     23.76 o 
  -9   9   0       79.19       44.66     22.04 o 
  -8   9   0       27.86       38.36     18.03 o 
  -7   9   0        0.20        0.00      8.87 o 
  -6   9   0     1643.62     1605.37     40.08 o 
  -5   9   0      999.02      945.81     30.06 o 
  -4   9   0        4.63       11.45      9.73 o 
  -3   9   0      265.59      281.40     18.03 o 
  -2   9   0     1501.74     1536.66     41.51 o 
  -1   9   0      117.58      123.95     16.60 o 
   0   9   0       97.66       72.71     34.07 o 
   1   9   0      158.80      169.47     39.79 o 
   2   9   0        0.08        1.15     19.75 o 
   3   9   0      516.74      492.66     38.07 o 
   4   9   0      176.92      246.47     30.92 o 
 -11  10   0       56.91       52.39     24.62 o 
 -10  10   0        0.13        0.00     19.75 o 
  -9  10   0        0.66        4.58     17.46 o 
  -8  10   0       59.08       42.37     13.17 o 
  -7  10   0      150.05      145.71     14.60 o 
  -6  10   0       22.93       24.90     10.59 o 
  -5  10   0       97.85       91.60     10.59 o 
  -4  10   0       62.01       77.00     12.02 o 
  -3  10   0      416.82      402.20     22.90 o 
  -2  10   0      156.83      121.66     34.35 o 
  -1  10   0      182.39      167.75     37.50 o 
   0  10   0       37.24       27.48     33.21 o 
   1  10   0       38.95       26.05     34.92 o 
   2  10   0       85.82       89.03     24.33 o 
   3  10   0      113.41      106.20     26.05 o 
 -10  11   0       46.45       12.02     22.04 o 
  -9  11   0        0.61        1.43     18.32 o 
  -8  11   0       28.86        4.58     12.31 o 
  -7  11   0       36.85       27.48     12.60 o 
  -6  11   0      174.23      180.06     16.60 o 
  -5  11   0        0.26        2.58      8.87 o 
  -4  11   0       31.71       17.46     14.03 o 
  -3  11   0      579.49      686.17     48.95 o 
  -2  11   0      835.04      901.16     50.38 o 
  -1  11   0      172.79      165.46     33.78 o 
   0  11   0       29.55       18.32     36.07 o 
   1  11   0       20.03       24.62     21.47 o 
  -9  12   0       84.25       85.88     26.05 o 
  -8  12   0       69.91       80.73     15.74 o 
  -7  12   0       98.38       79.58     15.17 o 
  -6  12   0        4.47        4.29     12.02 o 
  -5  12   0       71.36       95.33     22.61 o 
  -4  12   0      277.25      268.52     39.50 o 
  -3  12   0      115.01      143.42     36.07 o 
  -2  12   0        0.66        0.00     34.92 o 
  -1  12   0      364.57      420.23     45.52 o 
   4 -13   1      443.04      468.61     44.66 o 
   5 -13   1       80.69       54.39     35.78 o 
   6 -13   1        2.22        3.44     13.17 o 
   0 -12   1        4.20        0.00     40.08 o 
   1 -12   1       98.92       64.41     32.35 o 
   2 -12   1      148.57      153.44     32.92 o 
   3 -12   1      194.13      220.14     35.78 o 
   4 -12   1        7.74       72.14     32.06 o 
   5 -12   1       99.05       99.33     17.75 o 
   6 -12   1       10.09        5.44     11.16 o 
   7 -12   1       64.05       71.57     14.03 o 
   8 -12   1        9.38       16.03     13.74 o 
   9 -12   1       24.39        8.87     19.47 o 
  -2 -11   1       40.44       61.55     24.33 o 
  -1 -11   1        2.73        0.00     38.36 o 
   0 -11   1       61.20        0.00     32.63 o 
   1 -11   1       11.41        0.00     28.63 o 
   2 -11   1        0.36        0.29     31.49 o 
   3 -11   1      283.20      320.33     26.05 o 
   4 -11   1      139.76      134.83     18.03 o 
   5 -11   1       87.57       70.99     13.17 o 
   6 -11   1      234.18      272.24     19.47 o 
   7 -11   1      104.85      105.92     14.89 o 
   8 -11   1       26.78        5.73     17.46 o 
   9 -11   1       67.55       75.29     22.61 o 
  10 -11   1       12.71        0.00     20.32 o 
  -3 -10   1      152.94      241.89     30.06 o 
  -2 -10   1      198.14      224.43     28.63 o 
  -1 -10   1        0.72        0.00     34.64 o 
   0 -10   1      155.18      111.36     36.07 o 
   1 -10   1      182.69      180.35     22.90 o 
   2 -10   1      526.04      574.82     26.34 o 
   3 -10   1      215.58      195.80     18.61 o 
   4 -10   1      116.88      135.69     14.03 o 
   5 -10   1      659.87      654.40     24.33 o 
   6 -10   1      129.35      103.63     13.74 o 
   7 -10   1        3.75        0.00     10.59 o 
   8 -10   1        5.23        9.16     18.03 o 
   9 -10   1      165.56      166.03     27.48 o 
  10 -10   1      119.16      115.94     25.19 o 
  11 -10   1      101.66       68.70     28.05 o 
  -5  -9   1      656.66      684.17     44.66 o 
  -4  -9   1      181.43      235.31     27.77 o 
  -3  -9   1        5.62        0.00     17.75 o 
  -2  -9   1       38.98       18.32     19.18 o 
  -1  -9   1      157.63      175.77     40.36 o 
   0  -9   1      915.74      943.81     35.50 o 
   1  -9   1      256.03      156.87     18.03 o 
   2  -9   1       43.62       52.96     12.31 o 
   3  -9   1       39.46       54.10     12.31 o 
   4  -9   1      925.71      904.31     28.34 o 
   5  -9   1       28.65       37.21     10.59 o 
   6  -9   1      311.23      285.98     19.18 o 
   7  -9   1        4.88        3.15      9.16 o 
   8  -9   1        2.90       17.18     18.32 o 
   9  -9   1        2.52        0.00     19.18 o 
  10  -9   1      126.98       85.59     24.62 o 
  11  -9   1      262.93      265.37     33.49 o 
  -6  -8   1       87.76      119.37     27.77 o 
  -5  -8   1        1.35        0.00     20.04 o 
  -4  -8   1      345.64      360.98     34.64 o 
  -3  -8   1      516.40      464.61     36.07 o 
  -2  -8   1       37.75       14.31     10.31 o 
  -1  -8   1      208.78      206.68     21.47 o 
   0  -8   1      490.63      471.76     22.04 o 
   1  -8   1      447.30      390.46     20.04 o 
   2  -8   1      466.14      475.48     21.18 o 
   3  -8   1      117.23      121.95     12.02 o 
   4  -8   1      287.67      310.31     17.18 o 
   5  -8   1     1002.79     1026.83     29.20 o 
   6  -8   1       18.80       35.78     10.59 o 
   7  -8   1        0.81        0.00     15.74 o 
   8  -8   1       55.65       43.51     18.32 o 
   9  -8   1      354.63      324.91     30.92 o 
  10  -8   1       52.49       16.89     20.90 o 
  11  -8   1      219.02      241.32     32.35 o 
  12  -8   1       62.12        2.58     50.10 o 
  -7  -7   1      141.23      162.03     29.49 o 
  -6  -7   1      113.08       98.76     25.48 o 
  -5  -7   1      213.19      273.38     27.77 o 
  -4  -7   1       57.78       65.27     19.18 o 
  -3  -7   1     1693.67     1598.50     39.79 o 
  -2  -7   1      430.86      394.76     20.04 o 
  -1  -7   1     1284.65     1285.61     46.09 o 
   0  -7   1     1470.79     1507.18     36.64 o 
   1  -7   1      351.64      373.00     16.60 o 
   2  -7   1     1332.90     1344.87     32.35 o 
   3  -7   1     3083.74     3177.81     61.83 o 
   4  -7   1      562.49      558.79     20.04 o 
   5  -7   1      417.14      392.47     18.03 o 
   6  -7   1     1420.14     1372.35     52.96 o 
   7  -7   1      226.26      264.22     29.49 o 
   8  -7   1        6.21       18.89     17.75 o 
   9  -7   1      227.80      183.78     24.90 o 
  10  -7   1       35.34       47.23     22.61 o 
  11  -7   1       61.75       67.84     25.48 o 
  12  -7   1       23.11        6.58     24.90 o 
  -8  -6   1      435.61      452.01     39.79 o 
  -7  -6   1       59.24       24.33     22.61 o 
  -6  -6   1       34.05       19.18     20.90 o 
  -5  -6   1      111.15      134.83     14.31 o 
  -4  -6   1     1511.13     1554.98     39.50 o 
  -3  -6   1      381.92      347.52     19.18 o 
  -2  -6   1      111.30      122.23     11.74 o 
  -1  -6   1      180.76      163.74     12.02 o 
   0  -6   1     1326.02     1351.74     32.06 o 
   1  -6   1     2795.49     2833.15     54.96 o 
   2  -6   1      191.86      216.42     12.88 o 
   3  -6   1      113.21      146.85      9.73 o 
   4  -6   1       95.23       99.62      8.87 o 
   5  -6   1      506.96      472.05     17.75 o 
   6  -6   1       39.76       31.20     14.89 o 
   7  -6   1      518.05      490.37     32.35 o 
   8  -6   1        3.99        0.00     16.32 o 
   9  -6   1      169.11      156.30     24.33 o 
  10  -6   1        0.08        0.00     18.32 o 
  11  -6   1       80.67       99.91     29.49 o 
  12  -6   1       91.83       81.87     29.20 o 
  -8  -5   1       57.65       88.17     22.90 o 
  -7  -5   1      152.71      174.05     26.05 o 
  -6  -5   1      568.07      559.07     24.33 o 
  -5  -5   1      393.30      385.60     21.76 o 
  -4  -5   1      104.67      129.68     13.45 o 
  -3  -5   1     1368.16     1265.28     32.06 o 
  -2  -5   1      406.92      360.12     16.03 o 
  -1  -5   1      303.65      281.11     13.74 o 
   0  -5   1      230.88      237.60     12.60 o 
   1  -5   1      331.55      393.90     13.74 o 
   2  -5   1      527.53      521.29     15.46 o 
   3  -5   1     2516.83     2680.00     50.67 o 
   4  -5   1        3.38        0.86      4.87 o 
   5  -5   1     2510.00     2530.86     76.43 o 
   6  -5   1     1495.50     1412.14     51.53 o 
   7  -5   1       88.52       87.60     18.03 o 
   8  -5   1      172.54      171.47     24.62 o 
   9  -5   1      356.73      289.13     30.92 o 
  10  -5   1      129.63      145.71     28.63 o 
  11  -5   1      175.50      209.83     34.35 o 
  12  -5   1       13.87        0.00     27.20 o 
  -9  -4   1       98.70      105.92     25.76 o 
  -8  -4   1       56.50       71.85     16.32 o 
  -7  -4   1       94.38      103.34     15.74 o 
  -6  -4   1     1355.52     1430.17     38.65 o 
  -5  -4   1     1184.74     1182.27     33.21 o 
  -4  -4   1     2370.47     2448.13     50.67 o 
  -3  -4   1       81.41       64.98      9.16 o 
  -2  -4   1     7731.88     7947.25    136.26 o 
  -1  -4   1     2119.92     1931.71     38.65 o 
   0  -4   1     2314.71     2437.25     45.80 o 
   1  -4   1     4519.26     4757.41     82.44 o 
   2  -4   1      225.42      215.84     10.31 o 
   3  -4   1      473.42      508.98     22.61 o 
   4  -4   1     2934.82     2794.22     80.15 o 
   5  -4   1     2381.28     2331.33     70.71 o 
   6  -4   1       67.74       45.52     13.74 o 
   7  -4   1     1155.69     1182.55     49.81 o 
   8  -4   1       18.89       17.75     20.90 o 
   9  -4   1       41.77       20.61     20.61 o 
  10  -4   1       12.39        0.00     21.18 o 
  11  -4   1      261.12      269.37     37.79 o 
  12  -4   1       64.70       78.72     32.63 o 
 -10  -3   1       11.37        0.00     36.93 o 
  -9  -3   1       31.93       49.24     16.60 o 
  -8  -3   1      491.86      522.14     26.05 o 
  -7  -3   1      849.39      877.68     30.63 o 
  -6  -3   1      223.60      275.39     19.18 o 
  -5  -3   1      500.60      497.53     22.04 o 
  -4  -3   1      201.87      213.27     15.17 o 
  -3  -3   1     5996.71     5955.71    103.91 o 
  -2  -3   1      517.94      501.82     15.46 o 
  -1  -3   1      553.85      630.92     16.60 o 
   0  -3   1      691.63      800.11     18.32 o 
   1  -3   1      472.09      428.25     12.60 o 
   2  -3   1       87.76       99.05      6.58 o 
   3  -3   1     3322.34     3304.34     89.60 o 
   4  -3   1     2600.90     2661.11     75.86 o 
   5  -3   1      789.09      696.19     30.34 o 
   6  -3   1     2083.62     2033.62     66.13 o 
   7  -3   1      737.50      753.45     38.93 o 
   8  -3   1      466.60      510.12     36.93 o 
   9  -3   1        1.31        0.00     19.18 o 
  10  -3   1       10.83        6.01     24.33 o 
  11  -3   1       47.50       56.39     15.46 o 
  12  -3   1       87.95       98.19     17.18 o 
 -10  -2   1      107.42       92.18     30.34 o 
  -9  -2   1       42.29       32.92     15.46 o 
  -8  -2   1       48.28       35.21     13.74 o 
  -7  -2   1      105.95      128.82     16.32 o 
  -6  -2   1      442.63      456.88     22.04 o 
  -5  -2   1      379.23      379.30     18.03 o 
  -4  -2   1     2628.38     2849.18     54.68 o 
  -3  -2   1      190.76      187.79     11.45 o 
  -2  -2   1    12307.40    12682.62    317.75 o 
   0  -2   1        1.33        3.44      4.01 o 
   1  -2   1      206.30      216.42     10.02 o 
   2  -2   1      722.63      729.69     24.62 o 
   3  -2   1      317.85      292.56     16.32 o 
   4  -2   1      667.30      657.26     27.48 o 
   5  -2   1     3124.00     3438.88     97.90 o 
   6  -2   1      768.29      751.16     36.64 o 
   7  -2   1     1914.42     1777.41     66.13 o 
   8  -2   1      367.74      368.42     34.92 o 
   9  -2   1       44.17       36.93     13.74 o 
  10  -2   1        1.39        2.29     12.31 o 
  11  -2   1      161.59      197.52     19.75 o 
 -11  -1   1        0.45        7.73     28.34 o 
 -10  -1   1      235.81      242.18     20.32 o 
  -9  -1   1      426.06      459.17     23.47 o 
  -8  -1   1     1677.09     1664.05     42.08 o 
  -7  -1   1      529.18      555.35     24.62 o 
  -6  -1   1      692.52      769.19     25.19 o 
  -5  -1   1      364.67      361.55     16.32 o 
  -4  -1   1     5337.78     5399.22     94.47 o 
  -3  -1   1    17152.15    15674.36    260.79 o 
  -2  -1   1        0.23        0.00      1.43 o 
  -1  -1   1     7457.13     8114.14    203.53 o 
   0  -1   1    13971.75    13584.64    345.81 o 
   1  -1   1    11703.53    11958.66    297.14 o 
   2  -1   1      661.47      662.99     22.90 o 
   3  -1   1     1156.10     1249.54     39.50 o 
   4  -1   1      411.44      464.32     22.90 o 
   5  -1   1     3843.09     3870.00    109.07 o 
   6  -1   1     2852.44     2740.11     85.31 o 
   7  -1   1      135.47      132.25     14.31 o 
   8  -1   1      562.76      480.64     24.90 o 
   9  -1   1      243.22      227.58     18.89 o 
  10  -1   1       94.39       98.19     15.74 o 
  11  -1   1       12.46        6.01     15.17 o 
 -11   0   1      590.97      585.12     27.77 o 
 -10   0   1      376.90      378.44     23.47 o 
  -9   0   1       21.09       34.92     12.60 o 
  -8   0   1      278.15      289.41     20.61 o 
  -7   0   1     1802.11     1761.95     42.08 o 
  -6   0   1     1744.10     1747.93     39.22 o 
  -5   0   1     1739.71     1802.03     62.98 o 
  -4   0   1      627.06      562.22     28.63 o 
  -3   0   1        2.85       12.02     11.16 o 
  -2   0   1     5053.90     5146.73    133.40 o 
  -1   0   1     9369.96     9132.67    229.30 o 
   0   0   1       59.35       63.26      2.29 o 
   1   0   1     1841.54     1952.60     50.95 o 
   2   0   1     1972.93     1936.57     37.21 o 
   3   0   1      154.04      165.75     10.02 o 
   4   0   1      209.55      229.87     12.31 o 
   5   0   1       34.63       50.10      8.87 o 
   6   0   1      223.77      241.03     16.89 o 
   7   0   1      818.72      867.09     29.77 o 
   8   0   1       23.14       41.79     14.31 o 
   9   0   1      498.00      467.47     23.47 o 
  10   0   1      100.72       89.31     16.89 o 
  11   0   1      146.08      141.99     40.36 o 
 -12   1   1      161.94      182.64     20.90 o 
 -11   1   1        0.41        0.29     13.17 o 
 -10   1   1      442.68      464.89     25.19 o 
  -9   1   1      353.06      346.67     21.76 o 
  -8   1   1      100.01      116.80     29.77 o 
  -7   1   1      245.32      297.43     32.63 o 
  -6   1   1     4020.27     3758.64    111.07 o 
  -5   1   1     3093.49     3147.75     92.46 o 
  -4   1   1       60.81      100.19     13.74 o 
  -3   1   1     2140.71     2070.26     60.40 o 
  -2   1   1     1319.39     1413.57     40.65 o 
   0   1   1      775.16      927.49     25.48 o 
   1   1   1     9364.92     9307.00    154.30 o 
   2   1   1       98.88      104.77      7.44 o 
   3   1   1     3386.39     3365.60     60.97 o 
   4   1   1      668.75      623.77     19.75 o 
   5   1   1      120.27      125.10     11.45 o 
   6   1   1      128.09      160.88     14.03 o 
   7   1   1      134.93      147.43     16.60 o 
   8   1   1     1026.14     1025.68     32.63 o 
   9   1   1       41.02       36.07     15.46 o 
  10   1   1       30.91       20.04     18.03 o 
 -12   2   1       77.20       95.33     18.03 o 
 -11   2   1      162.59      194.09     19.47 o 
 -10   2   1       62.25       77.00     26.05 o 
  -9   2   1      427.75      399.91     39.50 o 
  -8   2   1      976.16      980.74     50.38 o 
  -7   2   1     1643.81     1516.62     59.26 o 
  -6   2   1     1629.51     1623.11     57.54 o 
  -5   2   1      609.79      675.01     30.92 o 
  -4   2   1     1836.73     1989.53     60.12 o 
  -3   2   1     6943.88     7076.72    119.09 o 
  -2   2   1    16992.14    17092.79    280.54 o 
  -1   2   1      599.50      611.46     13.74 o 
   0   2   1     2710.45     2722.94     48.38 o 
   1   2   1     2488.46     2610.44     46.95 o 
   2   2   1     4244.67     4290.80     75.00 o 
   3   2   1     2617.47     2523.70     48.09 o 
   4   2   1      251.91      287.12     15.74 o 
   5   2   1       74.46       75.57     11.45 o 
   6   2   1       15.42       40.94     13.74 o 
   7   2   1      930.92      939.23     30.92 o 
   8   2   1       17.17        7.73     14.60 o 
   9   2   1       17.21       31.20     19.18 o 
  10   2   1       20.53        0.00     34.64 o 
 -12   3   1      113.35      141.41     18.32 o 
 -11   3   1       55.72       19.18     28.91 o 
 -10   3   1      848.80      808.98     49.81 o 
  -9   3   1      550.03      581.11     45.52 o 
  -8   3   1      388.54      358.40     34.64 o 
  -7   3   1       67.71       59.83     18.32 o 
  -6   3   1     3492.88     3344.13     98.47 o 
  -5   3   1     2868.70     2870.36     83.88 o 
  -4   3   1      322.85      330.35     12.02 o 
  -3   3   1     1765.52     1871.88     28.91 o 
  -2   3   1       97.76       81.01      5.73 o 
  -1   3   1     2579.89     2495.07     45.23 o 
   0   3   1      495.48      454.59     12.88 o 
   1   3   1        6.92       16.03      4.58 o 
   2   3   1      418.38      392.75     13.45 o 
   3   3   1     1171.25     1250.69     29.20 o 
   4   3   1      423.76      431.11     19.75 o 
   5   3   1        4.64        9.16     12.02 o 
   6   3   1       17.43       31.78     13.45 o 
   7   3   1      509.21      545.05     35.50 o 
   8   3   1      139.65      185.21     26.91 o 
   9   3   1        0.00        0.00     20.04 o 
 -12   4   1      173.14      169.18     36.64 o 
 -11   4   1      329.37      299.72     36.07 o 
 -10   4   1      161.85      187.50     29.77 o 
  -9   4   1      388.68      375.29     36.07 o 
  -8   4   1     1377.09     1319.96     56.11 o 
  -7   4   1      612.29      585.41     34.35 o 
  -6   4   1      827.65      820.15     37.50 o 
  -5   4   1      909.19      783.79     21.18 o 
  -4   4   1     3007.08     3100.52     57.25 o 
  -3   4   1     9889.67    10410.26    174.62 o 
  -2   4   1     4472.80     4657.51     81.01 o 
  -1   4   1     2798.20     2936.78     53.82 o 
   0   4   1     7184.36     7328.06    125.38 o 
   1   4   1     4861.28     4659.80     83.02 o 
   2   4   1     1926.09     1989.53     40.36 o 
   3   4   1       45.70       44.66      8.87 o 
   4   4   1     1432.25     1412.71     35.21 o 
   5   4   1      710.96      763.18     27.48 o 
   6   4   1      887.56     1006.22     45.52 o 
   7   4   1      183.21      204.11     28.34 o 
   8   4   1       44.72       47.52     24.05 o 
   9   4   1      201.95      208.11     31.78 o 
 -12   5   1       64.22       59.83     27.48 o 
 -11   5   1      302.25      266.51     35.21 o 
 -10   5   1      314.87      310.02     34.07 o 
  -9   5   1      361.70      340.08     34.07 o 
  -8   5   1      261.90      249.91     27.48 o 
  -7   5   1     2590.88     2506.24     82.16 o 
  -6   5   1     4768.89     4518.96    127.39 o 
  -5   5   1     1127.17     1046.29     25.76 o 
  -4   5   1      632.25      625.49     18.61 o 
  -3   5   1       41.32       38.36      6.30 o 
  -2   5   1     5800.11     5962.30     84.73 o 
  -1   5   1     6534.76     6621.56    115.08 o 
   0   5   1      492.61      473.48     16.32 o 
   1   5   1      208.80      222.71     12.60 o 
   2   5   1     1315.01     1300.21     31.20 o 
   3   5   1      961.80      898.01     26.62 o 
   4   5   1       66.79       62.98     19.75 o 
   5   5   1        0.27        0.00     17.18 o 
   6   5   1       33.02       46.37     23.19 o 
   7   5   1       37.73       44.08     21.18 o 
   8   5   1       99.83      116.22     26.34 o 
 -12   6   1       42.15       19.18     26.34 o 
 -11   6   1       58.05       61.83     25.19 o 
 -10   6   1       39.29       41.79     22.04 o 
  -9   6   1      693.01      646.10     40.36 o 
  -8   6   1       68.10      127.39     24.62 o 
  -7   6   1      183.07      204.68     24.62 o 
  -6   6   1       62.24       61.55     10.02 o 
  -5   6   1     3092.56     3013.21     58.68 o 
  -4   6   1      173.91      163.46     11.45 o 
  -3   6   1      506.24      549.34     17.18 o 
  -2   6   1      384.34      347.24     14.60 o 
  -1   6   1      962.43     1027.40     26.05 o 
   0   6   1     4325.33     4332.60     80.73 o 
   1   6   1       64.53       87.60     10.31 o 
   2   6   1      456.74      441.13     19.18 o 
   3   6   1       95.40      114.79     22.90 o 
   4   6   1      515.03      478.06     33.49 o 
   5   6   1       33.77       47.52     20.61 o 
   6   6   1       50.52       67.84     24.33 o 
   7   6   1        0.33        3.72     21.47 o 
 -11   7   1        2.37        0.00     47.23 o 
 -10   7   1      200.88      209.54     30.92 o 
  -9   7   1       37.49       29.49     18.89 o 
  -8   7   1      822.42      816.71     44.37 o 
  -7   7   1      605.41      538.75     22.04 o 
  -6   7   1      957.38      898.29     26.62 o 
  -5   7   1      190.27      176.62     12.60 o 
  -4   7   1     3062.71     2950.23     58.40 o 
  -3   7   1     1894.01     1953.46     42.08 o 
  -2   7   1      408.35      421.67     18.03 o 
  -1   7   1     2250.22     2291.54     48.66 o 
   0   7   1       72.48       93.04     11.74 o 
   1   7   1     2197.40     2021.02     68.70 o 
   2   7   1     1846.70     1686.38     62.41 o 
   3   7   1     1796.64     1798.59     64.98 o 
   4   7   1       10.92       10.88     19.18 o 
   5   7   1      222.85      241.32     30.63 o 
   6   7   1       74.02       85.02     26.91 o 
 -12   8   1        5.42        0.00     48.66 o 
 -11   8   1       11.60        4.29     22.04 o 
 -10   8   1      134.52      112.50     27.48 o 
  -9   8   1      799.44      691.61     41.51 o 
  -8   8   1      102.66       94.18     22.33 o 
  -7   8   1       94.14       87.60     12.88 o 
  -6   8   1      754.96      662.41     24.05 o 
  -5   8   1     1437.14     1401.26     35.50 o 
  -4   8   1      500.18      516.71     20.61 o 
  -3   8   1       98.01       99.91     11.45 o 
  -2   8   1      100.99      117.08     12.88 o 
  -1   8   1      599.01      578.82     25.48 o 
   0   8   1     1821.46     2023.60     74.43 o 
   1   8   1       87.22       67.27     36.64 o 
   2   8   1       58.84       60.40     22.04 o 
   3   8   1      565.02      567.37     37.50 o 
   4   8   1      191.34      216.13     29.49 o 
   5   8   1       51.97       78.44     26.05 o 
 -11   9   1       29.89       10.88     22.61 o 
 -10   9   1       24.62        8.02     22.04 o 
  -9   9   1        0.66        0.00     17.18 o 
  -8   9   1       63.74       58.11     12.60 o 
  -7   9   1      372.73      379.59     19.75 o 
  -6   9   1      260.81      251.05     16.89 o 
  -5   9   1      235.88      255.06     18.61 o 
  -4   9   1     1768.89     1740.20     42.08 o 
  -3   9   1      219.48      226.15     16.03 o 
  -2   9   1        5.13       13.74     30.06 o 
  -1   9   1       16.60        0.00     33.49 o 
   0   9   1      248.12      261.93     36.07 o 
   1   9   1       57.54       81.59     35.78 o 
   2   9   1      216.43      215.84     28.63 o 
   3   9   1        5.41       13.74     18.89 o 
   4   9   1      231.53      225.86     31.49 o 
 -11  10   1       49.74       18.61     22.90 o 
 -10  10   1       73.27       75.86     23.47 o 
  -9  10   1       32.86       34.07     21.76 o 
  -8  10   1       11.07       13.17     11.45 o 
  -7  10   1      153.48      150.86     15.17 o 
  -6  10   1      711.50      690.47     26.05 o 
  -5  10   1      536.84      540.47     23.19 o 
  -4  10   1        0.67        0.00      8.87 o 
  -3  10   1      613.62      680.45     46.09 o 
  -2  10   1     1017.28     1079.50     55.25 o 
  -1  10   1      776.26      885.70     50.67 o 
   0  10   1      271.69      346.95     32.06 o 
   1  10   1       38.00       28.63     21.76 o 
   2  10   1      304.38      372.43     35.21 o 
 -10  11   1        7.53        0.00     19.18 o 
  -9  11   1      128.91      137.12     16.60 o 
  -8  11   1      214.97      233.30     18.61 o 
  -7  11   1       71.50       91.32     14.31 o 
  -6  11   1        0.03       10.88     11.16 o 
  -5  11   1       51.47       43.51     17.46 o 
  -4  11   1      661.58      706.78     48.95 o 
  -3  11   1      122.60      139.41     34.92 o 
  -2  11   1        0.13        0.00     32.92 o 
  -1  11   1       20.17        0.00     33.78 o 
   0  11   1      214.45      258.50     41.51 o 
   1  11   1      189.09      236.17     31.20 o 
  -8  12   1       28.45       36.93     13.74 o 
  -7  12   1      109.01      127.67     23.19 o 
  -6  12   1       27.79       30.92     16.89 o 
  -5  12   1       83.38       53.82     21.18 o 
  -4  12   1      124.61      129.68     23.47 o 
  -3  12   1      369.84      485.22     46.37 o 
  -2  12   1      121.85      137.12     40.65 o 
   3 -13   2       90.24       78.72     31.49 o 
   4 -13   2        0.07       60.40     32.63 o 
   5 -13   2       87.70       77.58     18.32 o 
   6 -13   2      204.76      261.07     20.04 o 
   1 -12   2       59.49       19.75     28.63 o 
   2 -12   2      132.36      105.92     29.20 o 
   3 -12   2      431.61      503.25     28.91 o 
   4 -12   2       61.16       81.87     23.47 o 
   5 -12   2        7.53       18.03     11.74 o 
   6 -12   2       11.41       14.60     10.02 o 
   7 -12   2      245.29      289.70     21.47 o 
   8 -12   2      290.57      301.72     33.78 o 
   9 -12   2      153.17      137.12     28.91 o 
  -2 -11   2      209.34      205.54     29.20 o 
  -1 -11   2        0.09        0.00     35.78 o 
   1 -11   2      458.54      470.90     26.62 o 
   2 -11   2      289.12      334.07     25.48 o 
   3 -11   2       86.68       87.88     16.89 o 
   4 -11   2      157.87      174.91     19.75 o 
   5 -11   2       69.62       63.55     12.31 o 
   6 -11   2      330.76      324.34     16.32 o 
   7 -11   2      106.42       89.60     14.03 o 
   8 -11   2        4.72       28.05     19.75 o 
   9 -11   2       51.11       25.48     21.76 o 
  10 -11   2      165.98      174.62     30.92 o 
  -3 -10   2      173.37      196.09     27.77 o 
  -2 -10   2       66.81       49.81     21.18 o 
  -1 -10   2       32.72        0.00     36.93 o 
   0 -10   2       55.68       67.27     21.18 o 
   1 -10   2       53.55       58.11     20.90 o 
   2 -10   2        0.14       13.45     13.17 o 
   3 -10   2      442.70      466.04     22.04 o 
   4 -10   2        5.47       13.74     10.88 o 
   5 -10   2       42.41       24.62      9.73 o 
   6 -10   2       16.06       20.61      8.87 o 
   7 -10   2      349.23      312.60     30.06 o 
   8 -10   2       88.05       67.84     21.18 o 
   9 -10   2       27.76        4.29     18.89 o 
  10 -10   2       32.05       14.89     22.90 o 
  11 -10   2      289.55      277.10     34.64 o 
  -4  -9   2        0.06       12.60     19.18 o 
  -3  -9   2      269.52      266.80     28.63 o 
  -2  -9   2        2.10        3.72     10.31 o 
  -1  -9   2        0.30        1.72      9.45 o 
   0  -9   2       70.51       91.60     15.74 o 
   1  -9   2      798.18      813.85     27.77 o 
   2  -9   2      169.64      181.78     15.74 o 
   3  -9   2     1237.45     1239.81     34.35 o 
   4  -9   2      493.32      467.18     22.04 o 
   5  -9   2      407.08      383.31     19.18 o 
   6  -9   2      736.00      692.76     25.19 o 
   7  -9   2        0.23       11.74     15.46 o 
   8  -9   2      160.12      179.20     26.91 o 
   9  -9   2      567.56      498.38     37.21 o 
  10  -9   2      202.17      203.82     29.20 o 
  11  -9   2       33.38       30.34     23.47 o 
  -5  -8   2       68.40       60.97     22.61 o 
  -4  -8   2       24.23       17.18     19.18 o 
  -3  -8   2      152.85      164.60     15.17 o 
  -2  -8   2      931.82      946.96     30.34 o 
  -1  -8   2     1775.38     1657.47     41.79 o 
   0  -8   2       11.12        0.00      9.45 o 
   1  -8   2      180.72      225.86     15.17 o 
   2  -8   2     1158.95     1114.71     30.63 o 
   3  -8   2     1282.58     1278.74     33.21 o 
   4  -8   2       86.75       88.74     12.02 o 
   5  -8   2      257.09      244.18     16.32 o 
   6  -8   2      170.08      182.35     24.62 o 
   7  -8   2      254.99      242.18     26.05 o 
   8  -8   2      566.11      516.71     34.92 o 
   9  -8   2        0.16        3.44     18.32 o 
  10  -8   2       22.88        0.00     19.75 o 
  11  -8   2      323.81      361.26     39.22 o 
  -6  -7   2        2.00        0.00     20.04 o 
  -5  -7   2      168.29      185.79     16.32 o 
  -4  -7   2      131.02      141.99     14.31 o 
  -3  -7   2       91.52       92.18     13.45 o 
  -2  -7   2      773.65      693.90     25.48 o 
  -1  -7   2       24.05        9.73      9.16 o 
   0  -7   2        0.28        0.00      8.30 o 
   1  -7   2       82.01       85.02     10.31 o 
   2  -7   2     1030.52     1000.49     26.34 o 
   3  -7   2     2527.15     2619.02     52.67 o 
   4  -7   2     1087.38      990.47     26.34 o 
   5  -7   2      324.24      328.06     17.46 o 
   6  -7   2      701.44      705.07     38.36 o 
   7  -7   2        5.66       16.89     18.32 o 
   8  -7   2      498.10      495.52     34.35 o 
   9  -7   2      166.85      169.47     24.90 o 
  10  -7   2       22.83        1.72     18.89 o 
  11  -7   2       11.31        6.87     22.61 o 
  12  -7   2      357.92      338.36     39.22 o 
  -7  -6   2       16.93        0.00     20.04 o 
  -6  -6   2      426.94      444.57     23.19 o 
  -5  -6   2       24.58       35.21     12.02 o 
  -4  -6   2     1460.43     1342.58     36.36 o 
  -3  -6   2       44.64       31.49     11.45 o 
  -2  -6   2       26.31       10.31      9.45 o 
  -1  -6   2      486.73      506.97     19.47 o 
   0  -6   2       40.87       39.79      7.73 o 
   1  -6   2       31.93       14.31      6.58 o 
   2  -6   2     2135.79     2247.17     44.94 o 
   3  -6   2      833.52      798.39     21.76 o 
   4  -6   2      117.41      105.63      9.16 o 
   5  -6   2     3999.97     3811.31    110.21 o 
   6  -6   2      341.63      362.41     28.91 o 
   7  -6   2      534.14      534.17     33.49 o 
   8  -6   2       28.17       12.02     17.46 o 
   9  -6   2      446.53      397.33     34.92 o 
  10  -6   2       72.16       57.83     22.61 o 
  11  -6   2      213.42      236.74     32.63 o 
  12  -6   2       78.35       56.68     27.48 o 
  -8  -5   2      121.77      128.82     17.75 o 
  -7  -5   2      192.81      189.22     18.03 o 
  -6  -5   2      161.69      192.37     16.60 o 
  -5  -5   2     1698.98     1662.62     41.51 o 
  -4  -5   2      305.19      275.10     16.89 o 
  -3  -5   2      107.65      130.54     11.74 o 
  -2  -5   2      179.99      175.48     12.02 o 
  -1  -5   2     3764.05     3841.66     70.71 o 
   0  -5   2      302.67      289.70     12.60 o 
   1  -5   2     2069.97     2112.05     41.22 o 
   2  -5   2     1325.33     1454.51     30.63 o 
   3  -5   2      885.26      843.90     21.18 o 
   4  -5   2     7278.17     7395.33    192.94 o 
   5  -5   2      276.77      265.65     21.18 o 
   6  -5   2      866.92      819.86     37.21 o 
   7  -5   2      142.27      136.55     20.61 o 
   8  -5   2      231.15      216.42     25.48 o 
   9  -5   2        5.58        0.00     18.61 o 
  10  -5   2       38.18       39.22     24.05 o 
  11  -5   2       37.74        0.00     26.05 o 
  12  -5   2      125.27      123.09     30.92 o 
  -8  -4   2        1.87       10.31     14.60 o 
  -7  -4   2     1067.18     1080.36     33.21 o 
  -6  -4   2     2334.59     2489.35     54.68 o 
  -5  -4   2     1345.71     1295.63     34.64 o 
  -4  -4   2      125.16       78.15      9.45 o 
  -1  -4   2     1120.14     1236.94     39.22 o 
   0  -4   2       12.61        6.30      2.58 o 
   1  -4   2       91.48       91.60      6.30 o 
   2  -4   2        0.31        4.29      4.29 o 
   3  -4   2        2.28        2.29      6.58 o 
   4  -4   2     1198.47     1236.09     42.37 o 
   5  -4   2      783.91      716.23     31.49 o 
   6  -4   2       72.33       82.16     16.60 o 
   7  -4   2      206.36      225.86     24.62 o 
   8  -4   2      822.88      831.60     43.80 o 
   9  -4   2      189.37      162.03     27.48 o 
  10  -4   2      191.13      184.35     28.91 o 
  11  -4   2        0.24        0.00     23.76 o 
  12  -4   2        0.46       12.31     15.17 o 
 -10  -3   2       70.59      116.51     46.09 o 
  -9  -3   2       62.53       64.12     16.03 o 
  -8  -3   2       49.72       36.64     14.31 o 
  -7  -3   2      120.80      101.05     15.74 o 
  -6  -3   2      624.44      667.28     25.76 o 
  -5  -3   2     3719.88     3810.17    111.93 o 
  -4  -3   2       33.58       45.52     13.17 o 
  -3  -3   2        0.40        7.73      6.58 o 
  -2  -3   2       22.66       12.31      5.73 o 
  -1  -3   2     4390.95     4202.35     73.28 o 
   0  -3   2        3.30        1.72      5.44 o 
   1  -3   2        0.04        4.58      5.44 o 
   2  -3   2       11.83       10.02      6.58 o 
   3  -3   2     3840.41     3830.49    102.20 o 
   4  -3   2     2347.98     2234.86     65.84 o 
   5  -3   2       19.33       36.93     12.31 o 
   6  -3   2     1537.93     1496.30     52.96 o 
   7  -3   2     1534.60     1597.92     60.69 o 
   8  -3   2      194.50      189.22     28.05 o 
   9  -3   2       69.58       44.66     22.33 o 
  10  -3   2       73.91       64.98     14.89 o 
  11  -3   2        8.09       12.60     13.45 o 
 -10  -2   2       41.03       43.23     23.19 o 
  -9  -2   2      350.85      375.58     24.05 o 
  -8  -2   2      433.95      465.18     24.33 o 
  -7  -2   2       67.32       66.41     14.60 o 
  -6  -2   2     2187.37     2219.97     48.38 o 
  -4  -2   2     4677.54     3144.32     75.86 o 
  -3  -2   2     8448.04     9128.66    153.72 o 
  -2  -2   2     6286.42     6848.00    115.65 o 
  -1  -2   2     2192.63     2436.96     45.80 o 
   0  -2   2     1100.57     1144.20     33.78 o 
   1  -2   2       53.85       49.81      7.44 o 
   2  -2   2     2333.54     2483.05     67.56 o 
   3  -2   2     4281.16     4292.81    120.23 o 
   4  -2   2      370.01      338.65     19.75 o 
   5  -2   2     3008.92     2930.19     85.02 o 
   6  -2   2        0.07       21.76     13.74 o 
   7  -2   2       83.95       85.59     20.32 o 
   8  -2   2       73.77       69.28     14.03 o 
   9  -2   2      907.57      881.12     30.34 o 
  10  -2   2        5.18        4.01     13.74 o 
  11  -2   2       12.44       20.61     15.74 o 
 -11  -1   2       95.70       69.56     24.33 o 
 -10  -1   2      218.54      251.05     20.90 o 
  -9  -1   2      851.09      854.50     30.06 o 
  -8  -1   2        1.76        5.44     12.88 o 
  -7  -1   2      130.32      135.40     14.31 o 
  -6  -1   2      768.80      846.77     25.48 o 
  -5  -1   2     5578.64     5501.13    152.58 o 
  -4  -1   2      492.75      462.03     15.17 o 
  -3  -1   2     1185.91     1185.13     25.19 o 
  -2  -1   2      196.63      252.20     20.04 o 
  -1  -1   2     5376.30     6185.01    156.59 o 
   0  -1   2     9052.24     8759.09    231.30 o 
   2  -1   2       19.23       10.02      7.16 o 
   3  -1   2        5.29       38.07     16.03 o 
   4  -1   2       43.13       28.34     10.02 o 
   5  -1   2     2184.76     2329.61     47.23 o 
   6  -1   2     1454.93     1314.24     33.21 o 
   7  -1   2       50.17       68.99     13.17 o 
   8  -1   2       17.71       16.03     12.31 o 
   9  -1   2      344.95      365.56     22.33 o 
  10  -1   2      354.89      303.15     22.61 o 
  11  -1   2       73.35       40.94     20.32 o 
 -11   0   2        2.56       10.02     13.74 o 
 -10   0   2       33.06       48.95     13.45 o 
  -9   0   2     1417.85     1338.85     37.79 o 
  -8   0   2      139.20      146.28     15.74 o 
  -7   0   2       62.01       54.68     12.02 o 
  -6   0   2       47.77       40.94     18.89 o 
  -5   0   2      823.22      805.83     38.65 o 
  -4   0   2     7196.28     7252.49    191.80 o 
  -3   0   2      936.11      875.39     36.64 o 
  -2   0   2     2461.64     2450.42     47.52 o 
   0   0   2    30738.72    28626.35    727.11 o 
   1   0   2       56.75       48.66      4.29 o 
   2   0   2       31.22       40.36      6.87 o 
   3   0   2       61.89       53.53      6.58 o 
   4   0   2     1210.76     1249.25     28.63 o 
   5   0   2     1981.21     2011.00     42.94 o 
   6   0   2        0.03       17.75     11.45 o 
   7   0   2      608.20      616.90     26.62 o 
   8   0   2      183.12      210.69     18.03 o 
   9   0   2      446.89      426.82     24.62 o 
  10   0   2       15.58        0.00     18.61 o 
 -12   1   2      205.61      247.05     21.47 o 
 -11   1   2      304.32      289.98     21.76 o 
 -10   1   2      247.07      267.66     20.04 o 
  -9   1   2       12.10       15.74     12.60 o 
  -8   1   2     1051.37     1070.91     54.68 o 
  -7   1   2     1174.82     1179.69     53.82 o 
  -6   1   2     2099.31     2036.77     70.13 o 
  -5   1   2     3656.75     3691.37    106.78 o 
  -4   1   2      180.00      202.39     20.32 o 
  -3   1   2     3286.63     3475.24     65.27 o 
  -2   1   2      998.84     1111.85     24.62 o 
  -1   1   2      197.44      213.27     11.16 o 
   0   1   2      268.88      271.38     14.31 o 
   1   1   2     3976.66     4094.43     70.13 o 
   2   1   2     3670.44     3750.62     65.84 o 
   3   1   2     4080.77     4223.25     75.29 o 
   4   1   2       51.46       55.82      9.16 o 
   5   1   2      140.17      150.29     12.88 o 
   6   1   2      292.63      339.79     21.47 o 
   7   1   2       96.16       87.60     15.74 o 
   8   1   2       20.79       16.89     13.17 o 
   9   1   2      186.94      216.99     24.90 o 
  10   1   2       93.01       91.89     23.47 o 
 -12   2   2        6.37       18.32     15.17 o 
 -11   2   2        0.05        6.30     13.45 o 
 -10   2   2       18.96       14.03     23.19 o 
  -9   2   2      882.78      852.78     54.39 o 
  -8   2   2      190.96      186.36     29.20 o 
  -7   2   2       22.55       30.34     19.18 o 
  -6   2   2       38.10       70.13     17.18 o 
  -5   2   2     1150.48     1071.77     41.51 o 
  -4   2   2     6410.34     6573.47    172.04 o 
  -3   2   2     5625.09     6043.88    102.48 o 
  -1   2   2     3845.80     3836.50     66.41 o 
   0   2   2      192.19      207.25      7.16 o 
   1   2   2      723.48      754.88     16.89 o 
   2   2   2       90.82      101.05      7.73 o 
   3   2   2      216.09      200.67     12.31 o 
   4   2   2       80.40       81.59     10.88 o 
   5   2   2      911.59      974.44     28.34 o 
   6   2   2      308.09      315.46     21.76 o 
   7   2   2      687.95      693.90     35.78 o 
   8   2   2      196.57      199.24     26.34 o 
   9   2   2        8.86        0.00     17.46 o 
 -12   3   2      191.40      176.05     38.07 o 
 -11   3   2      166.51      128.82     33.78 o 
 -10   3   2       39.46       60.97     25.48 o 
  -9   3   2      542.53      438.84     39.79 o 
  -8   3   2      695.17      637.22     42.08 o 
  -7   3   2      430.65      456.30     32.92 o 
  -6   3   2        0.66        0.00     12.31 o 
  -5   3   2      386.70      439.99     26.62 o 
  -4   3   2     6054.96     6225.95     88.46 o 
  -3   3   2    21888.04    21897.16    298.29 o 
  -2   3   2     8729.83     9353.09    128.82 o 
  -1   3   2      441.21      461.17     12.88 o 
   0   3   2     2619.63     2714.92     49.52 o 
   1   3   2     3055.44     2976.00     54.10 o 
   2   3   2     1100.56     1120.15     25.19 o 
   3   3   2      426.90      451.15     16.89 o 
   4   3   2      190.95      192.94     13.74 o 
   5   3   2     2284.10     2363.11     51.53 o 
   6   3   2      864.75      896.58     41.22 o 
   7   3   2        5.69       21.18     19.18 o 
   8   3   2        0.48        0.29     19.18 o 
   9   3   2       64.20       57.83     25.48 o 
 -12   4   2       76.32       52.10     29.49 o 
 -11   4   2      652.29      619.19     50.38 o 
 -10   4   2      704.27      622.34     44.08 o 
  -9   4   2      886.49      919.19     50.67 o 
  -8   4   2      316.86      389.03     37.21 o 
  -7   4   2     1780.01     1717.87     62.69 o 
  -6   4   2      471.62      444.28     29.20 o 
  -5   4   2     1409.88     1348.01     30.06 o 
  -4   4   2     4505.72     4638.61     67.56 o 
  -3   4   2      690.60      756.59     18.03 o 
  -2   4   2     2414.00     2532.29     38.36 o 
  -1   4   2     3028.29     3198.42     58.40 o 
   0   4   2     2384.87     2403.18     46.09 o 
   1   4   2        2.69        1.43      4.87 o 
   2   4   2     1025.96      980.45     24.05 o 
   3   4   2       67.84       61.26      9.45 o 
   4   4   2       15.35       22.90     17.46 o 
   5   4   2      201.15      181.49     25.48 o 
   6   4   2       57.16       92.75     23.19 o 
   7   4   2      263.77      308.59     30.06 o 
   8   4   2        2.31        0.00     22.33 o 
 -12   5   2      229.54      249.91     36.64 o 
 -11   5   2       44.03       34.35     27.77 o 
 -10   5   2       24.80       34.07     22.33 o 
  -9   5   2      535.92      554.78     40.08 o 
  -8   5   2     2427.42     2246.02     79.01 o 
  -7   5   2       40.83       29.49     17.46 o 
  -6   5   2     1159.09     1197.15     30.06 o 
  -5   5   2       44.61       56.97      6.30 o 
  -4   5   2      129.93      132.83      8.02 o 
  -3   5   2     1480.51     1319.96     23.19 o 
  -2   5   2       24.88       24.33      4.58 o 
  -1   5   2      583.41      570.24     17.46 o 
   0   5   2      960.03      938.66     23.76 o 
   1   5   2     1602.48     1591.34     35.50 o 
   2   5   2      541.02      539.61     18.61 o 
   3   5   2      316.13      333.21     29.49 o 
   4   5   2        1.94        0.00     17.75 o 
   5   5   2      668.49      660.70     39.79 o 
   6   5   2      226.92      225.86     27.48 o 
   7   5   2      254.59      287.41     30.63 o 
 -12   6   2      121.18      114.79     30.92 o 
 -11   6   2      532.38      498.67     42.94 o 
 -10   6   2      137.38      138.55     29.49 o 
  -9   6   2       58.03       62.12     22.33 o 
  -8   6   2      540.62      531.59     39.22 o 
  -7   6   2     1790.80     1796.02     42.08 o 
  -6   6   2      440.49      446.28     18.03 o 
  -5   6   2      604.07      605.45     20.04 o 
  -4   6   2        3.04        7.44      5.15 o 
  -3   6   2     1337.99     1338.00     24.33 o 
  -2   6   2     2967.41     3098.80     48.09 o 
  -1   6   2     1697.77     1708.13     37.50 o 
   0   6   2      422.27      442.85     18.03 o 
   1   6   2     1097.44     1017.09     44.08 o 
   2   6   2     1641.80     1542.96     56.68 o 
   3   6   2      512.19      499.82     34.92 o 
   4   6   2       30.94       22.33     20.90 o 
   5   6   2        0.34       10.31     20.04 o 
   6   6   2       20.75       32.92     22.90 o 
   7   6   2      163.88      150.29     30.92 o 
 -12   7   2       86.65       77.86     47.52 o 
 -11   7   2        3.76        0.00     46.37 o 
 -10   7   2      192.30      169.75     28.63 o 
  -9   7   2      673.70      637.22     40.36 o 
  -8   7   2     1911.76     1823.21     69.56 o 
  -7   7   2        1.73        0.00      9.73 o 
  -6   7   2      634.26      539.32     20.90 o 
  -5   7   2      532.30      508.12     20.04 o 
  -4   7   2      512.25      557.93     28.91 o 
  -3   7   2     1460.70     1449.35     34.07 o 
  -2   7   2      479.88      496.67     19.47 o 
  -1   7   2       58.29       57.25     10.02 o 
   0   7   2      577.79      617.18     38.65 o 
   1   7   2      467.02      399.62     46.95 o 
   2   7   2       16.08       11.74     41.79 o 
   3   7   2      487.49      398.19     33.21 o 
   4   7   2        0.90        0.00     20.90 o 
   5   7   2        7.03       36.64     21.76 o 
   6   7   2       32.31       60.69     26.91 o 
 -12   8   2       41.31       17.46     24.90 o 
 -11   8   2      322.68      309.16     35.78 o 
 -10   8   2       56.86       51.81     22.61 o 
  -9   8   2       16.49        6.30     18.32 o 
  -8   8   2     1014.40      939.23     29.77 o 
  -7   8   2     1027.16     1004.21     30.63 o 
  -6   8   2       97.71       89.03     12.88 o 
  -5   8   2      261.19      259.64     17.18 o 
  -4   8   2      505.16      485.50     21.18 o 
  -3   8   2      935.76      928.93     27.48 o 
  -2   8   2      845.28      914.04     41.51 o 
  -1   8   2        7.29        8.30     37.79 o 
   0   8   2       54.70       22.33     34.64 o 
   1   8   2      259.28      311.45     40.94 o 
   2   8   2      364.43      387.89     35.21 o 
   3   8   2       21.47       18.61     21.76 o 
   4   8   2       99.79      140.84     27.20 o 
 -11   9   2      216.57      206.40     31.49 o 
 -10   9   2      303.83      330.06     36.07 o 
  -9   9   2      386.06      347.24     34.64 o 
  -8   9   2       23.95       23.47     10.88 o 
  -7   9   2       92.12       99.91     13.74 o 
  -6   9   2     2371.22     2360.82     52.96 o 
  -4   9   2        0.16        2.86      9.73 o 
  -3   9   2        2.47        0.00     14.31 o 
  -2   9   2      969.42     1170.25     55.82 o 
  -1   9   2      763.20      823.01     48.09 o 
   0   9   2      571.95      636.08     44.94 o 
   1   9   2      435.85      440.85     34.07 o 
   2   9   2       24.11       25.19     21.76 o 
   3   9   2      433.54      446.86     38.36 o 
 -11  10   2       13.43        0.00     24.05 o 
 -10  10   2        0.10        0.00     18.61 o 
  -9  10   2       76.49       96.47     14.89 o 
  -8  10   2      170.38      169.18     15.74 o 
  -7  10   2      900.44      817.28     28.63 o 
  -6  10   2        7.12        0.00     10.31 o 
  -5  10   2       70.45       62.98     19.18 o 
  -4  10   2        0.58        0.00     14.89 o 
  -3  10   2      922.47     1036.56     56.11 o 
  -2  10   2       68.72      106.20     38.65 o 
  -1  10   2       61.13       83.30     35.50 o 
   0  10   2       80.16       95.90     35.50 o 
   1  10   2      124.29      180.92     28.05 o 
   2  10   2       30.51       28.91     23.76 o 
 -10  11   2      133.01      106.49     25.48 o 
  -9  11   2       20.39       10.59     12.88 o 
  -8  11   2        0.01        0.00     10.59 o 
  -7  11   2      429.47      408.78     21.76 o 
  -6  11   2      600.81      656.12     36.93 o 
  -5  11   2       32.93       18.32     18.03 o 
  -4  11   2        6.99        0.00     18.03 o 
  -3  11   2      281.38      261.93     41.22 o 
  -2  11   2      269.48      242.75     40.65 o 
  -1  11   2      282.17      326.63     44.94 o 
   0  11   2        0.22       16.89     22.04 o 
  -8  12   2      157.49      185.50     24.62 o 
  -7  12   2      108.76      125.67     22.90 o 
  -6  12   2      110.37      103.34     21.76 o 
  -5  12   2      548.01      574.82     37.50 o 
  -4  12   2      303.90      326.91     31.20 o 
  -3  12   2       49.15       60.40     22.90 o 
   3 -13   3      132.81      160.88     22.61 o 
   4 -13   3      612.33      685.89     33.49 o 
   5 -13   3      333.78      364.99     42.65 o 
   6 -13   3       43.78       39.50     14.03 o 
   1 -12   3      293.74      249.34     24.33 o 
   2 -12   3      159.66      170.04     22.04 o 
   3 -12   3      163.94      200.67     24.05 o 
   4 -12   3        0.20       24.62     23.76 o 
   5 -12   3      143.13      161.17     16.60 o 
   6 -12   3      494.97      468.61     24.33 o 
   7 -12   3      459.01      461.17     36.93 o 
   8 -12   3       31.43        8.87     20.04 o 
   9 -12   3       50.62       52.39     25.19 o 
  -1 -11   3      210.84       77.58     34.92 o 
   0 -11   3      369.08      218.99     34.92 o 
   1 -11   3       73.86       36.07     20.32 o 
   2 -11   3        8.96       42.65     30.34 o 
   3 -11   3      164.02      188.93     20.32 o 
   4 -11   3      156.90      202.39     17.46 o 
   5 -11   3       12.31       20.32     10.88 o 
   6 -11   3       61.44       62.69     13.74 o 
   7 -11   3      203.11      198.09     28.34 o 
   8 -11   3      339.83      283.11     32.63 o 
   9 -11   3      153.55      156.59     29.20 o 
  10 -11   3        3.15        2.00     20.32 o 
  -2 -10   3      110.38      102.48     14.60 o 
  -1 -10   3        9.15        0.00     14.31 o 
   0 -10   3      911.54      873.96     34.35 o 
   1 -10   3      678.78      691.90     31.20 o 
   2 -10   3      316.71      318.61     19.18 o 
   3 -10   3       31.43       34.07     10.31 o 
   4 -10   3       13.82       18.32     10.31 o 
   5 -10   3      977.35      915.47     29.49 o 
   6 -10   3     1233.00     1171.96     34.35 o 
   7 -10   3      148.45      165.46     26.34 o 
   8 -10   3        1.40        0.00     17.18 o 
   9 -10   3      728.81      736.56     45.52 o 
  10 -10   3      411.58      383.59     36.93 o 
  -3  -9   3      207.19      208.11     17.46 o 
  -2  -9   3      204.98      166.03     15.46 o 
  -1  -9   3     1037.38     1002.21     31.20 o 
   0  -9   3     1454.23     1326.55     36.64 o 
   1  -9   3      168.11      189.22     16.03 o 
   2  -9   3     2711.55     2682.86     57.83 o 
   3  -9   3      127.16      170.33     15.17 o 
   4  -9   3      549.53      541.32     23.19 o 
   5  -9   3      120.45      120.23     13.45 o 
   6  -9   3      293.91      306.59     20.61 o 
   7  -9   3      129.32      129.68     23.47 o 
   8  -9   3     1031.81     1020.53     51.81 o 
   9  -9   3       85.56       65.27     22.04 o 
  10  -9   3      297.49      282.83     34.35 o 
  11  -9   3      390.25      349.53     37.21 o 
  -5  -8   3       27.97       34.35     16.32 o 
  -4  -8   3      160.04      162.60     14.89 o 
  -3  -8   3       52.58       40.94     10.88 o 
  -2  -8   3       10.32        1.72     10.02 o 
  -1  -8   3        0.14        0.29      9.45 o 
   0  -8   3      988.49      990.47     29.49 o 
   1  -8   3      880.10      847.34     27.20 o 
   2  -8   3      736.52      794.67     26.05 o 
   3  -8   3      857.84      865.66     26.62 o 
   4  -8   3     1033.80     1045.15     29.77 o 
   5  -8   3      761.46      744.00     24.90 o 
   6  -8   3        2.84       11.74     16.89 o 
   7  -8   3        1.26        0.00     17.18 o 
   8  -8   3      369.76      343.52     30.06 o 
   9  -8   3      433.37      440.56     34.92 o 
  10  -8   3      212.50      177.48     29.20 o 
  11  -8   3      159.13      180.35     32.63 o 
  -6  -7   3        2.34       16.89     16.03 o 
  -5  -7   3       11.08        7.73     14.60 o 
  -4  -7   3      171.22      155.15     19.47 o 
  -3  -7   3      766.48      703.35     34.92 o 
  -2  -7   3       20.86        9.45      4.01 o 
  -1  -7   3      302.08      176.62     17.46 o 
   0  -7   3      467.77      479.21     19.47 o 
   1  -7   3     2671.36     2714.35     54.68 o 
   2  -7   3     5117.64     5305.04     96.18 o 
   3  -7   3     1050.38     1079.21     28.05 o 
   4  -7   3      325.20      336.93     16.03 o 
   5  -7   3     2220.65     2169.59     70.42 o 
   6  -7   3     1121.00     1149.35     48.95 o 
   7  -7   3      992.71      878.26     43.80 o 
   8  -7   3      382.19      381.30     33.21 o 
   9  -7   3      341.13      330.63     33.21 o 
  10  -7   3      254.98      284.55     32.06 o 
  11  -7   3      306.38      309.45     35.78 o 
  -8  -6   3      507.21      567.09     37.21 o 
  -7  -6   3        0.08        6.58     17.18 o 
  -6  -6   3       20.06       36.93     16.03 o 
  -5  -6   3      275.42      253.06     17.18 o 
  -4  -6   3      666.84      595.71     24.05 o 
  -3  -6   3        3.68        0.00     10.02 o 
  -2  -6   3       27.11        4.29      8.59 o 
  -1  -6   3       15.58       29.77      7.16 o 
   1  -6   3     1602.44     1645.73     35.21 o 
   2  -6   3        1.48        0.00      5.44 o 
   3  -6   3      570.26      562.22     18.03 o 
   4  -6   3      813.67      889.13     36.36 o 
   5  -6   3       57.14       52.96     10.02 o 
   6  -6   3        0.09        6.30     14.03 o 
   7  -6   3      700.71      670.14     39.50 o 
   8  -6   3      506.30      461.74     33.78 o 
   9  -6   3      995.34      979.59     48.66 o 
  10  -6   3      103.09      111.64     25.48 o 
  11  -6   3      116.21       97.90     29.77 o 
  -9  -5   3       71.45      159.45     39.22 o 
  -8  -5   3        4.46       30.63     20.61 o 
  -7  -5   3      547.06      570.81     37.50 o 
  -6  -5   3      421.71      358.12     20.32 o 
  -5  -5   3       10.72       13.17     12.31 o 
  -4  -5   3       13.41        5.73     10.88 o 
  -3  -5   3       87.92       86.74     11.45 o 
  -2  -5   3        0.43        3.44      6.58 o 
  -1  -5   3      733.35      772.34     21.47 o 
   0  -5   3       80.21       95.90      7.44 o 
   1  -5   3      413.87      388.17     20.90 o 
   2  -5   3     1576.72     1639.15     35.50 o 
   3  -5   3      204.86      252.20     18.03 o 
   4  -5   3     1260.27     1222.92     42.94 o 
   5  -5   3     2028.13     1818.92     60.40 o 
   6  -5   3     1433.01     1443.05     54.39 o 
   7  -5   3      102.12       96.76     20.90 o 
   8  -5   3      227.54      202.96     25.76 o 
   9  -5   3      201.10      170.61     24.90 o 
  10  -5   3      808.43      775.49     48.66 o 
  11  -5   3      280.79      286.84     34.92 o 
  -8  -4   3      155.24      218.99     30.34 o 
  -7  -4   3      336.41      253.34     17.46 o 
  -6  -4   3     1239.65     1264.14     35.50 o 
  -5  -4   3      308.27      320.33     20.32 o 
  -4  -4   3      173.67      203.82     13.74 o 
  -3  -4   3      399.22      427.39     16.89 o 
  -2  -4   3     3887.49     3853.97     70.13 o 
  -1  -4   3      686.32      646.67     16.89 o 
   0  -4   3     2975.54     3129.15     45.80 o 
   1  -4   3       25.85       19.47      6.58 o 
   2  -4   3     3636.75     3807.59    103.34 o 
   3  -4   3     7660.79     8122.73    209.54 o 
   4  -4   3      934.09      918.91     24.62 o 
   5  -4   3      498.21      486.65     26.34 o 
   6  -4   3      177.06      182.92     19.75 o 
   7  -4   3     1959.91     1871.59     66.99 o 
   8  -4   3      172.04      155.44     25.48 o 
   9  -4   3      275.67      275.10     31.20 o 
  10  -4   3       33.40        9.45     24.05 o 
  11  -4   3      223.61      266.51     22.33 o 
 -10  -3   3        5.58       38.07     51.24 o 
  -9  -3   3        7.78        0.00     22.04 o 
  -7  -3   3      896.83      869.10     29.49 o 
  -6  -3   3      269.31      324.62     20.90 o 
  -5  -3   3       22.05       26.05     10.59 o 
  -4  -3   3      242.81      278.82     15.46 o 
  -3  -3   3     2459.52     2611.30     49.52 o 
  -2  -3   3      458.45      508.12     15.17 o 
  -1  -3   3       87.76      105.34      7.73 o 
   0  -3   3       51.36       66.41      4.01 o 
   1  -3   3     2940.35     2978.29     80.73 o 
   2  -3   3     1812.07     1835.24     53.82 o 
   3  -3   3     1069.55     1105.26     36.64 o 
   4  -3   3      357.43      301.44     25.19 o 
   5  -3   3      221.97      263.36     19.75 o 
   6  -3   3     1193.02     1299.35     49.24 o 
   7  -3   3      326.42      355.25     32.06 o 
   8  -3   3      158.10      140.56     24.05 o 
   9  -3   3       90.94      101.05     15.74 o 
  10  -3   3      248.96      253.92     20.61 o 
  11  -3   3       48.66       35.50     15.46 o 
 -11  -2   3      138.62      139.41     34.35 o 
 -10  -2   3       32.61       87.60     30.06 o 
  -9  -2   3      229.90      166.61     17.18 o 
  -7  -2   3       40.14       27.77     12.02 o 
  -6  -2   3     1454.67     1551.55     36.93 o 
  -5  -2   3       11.24       13.74      7.73 o 
  -4  -2   3      915.62     1064.90     25.19 o 
  -3  -2   3     1893.61     2072.26     39.50 o 
  -2  -2   3      447.87      446.00     14.60 o 
  -1  -2   3     6787.34     7219.57    127.96 o 
   0  -2   3      760.85      821.00     19.18 o 
   1  -2   3     1570.14     1650.31     49.81 o 
   2  -2   3     1432.73     1450.21     45.80 o 
   3  -2   3     2392.10     2487.06     74.14 o 
   4  -2   3       37.19       45.23     10.59 o 
   5  -2   3      657.81      596.86     29.20 o 
   6  -2   3     2023.60     2002.41     66.70 o 
   7  -2   3     1125.44     1070.05     32.06 o 
   8  -2   3      434.64      410.50     22.33 o 
   9  -2   3        4.79       10.59     12.60 o 
  10  -2   3      103.63       81.59     16.89 o 
  11  -2   3      433.49      426.25     31.20 o 
 -11  -1   3        7.08       10.31     28.34 o 
 -10  -1   3       99.12      122.52     16.89 o 
  -9  -1   3      250.44      262.79     19.75 o 
  -8  -1   3      344.62      338.94     38.07 o 
  -7  -1   3      510.15      555.64     41.22 o 
  -6  -1   3     1445.13     1531.22     35.78 o 
  -5  -1   3     1171.82     1203.17     28.34 o 
  -4  -1   3     2949.81     2983.15     55.25 o 
  -3  -1   3     1632.99     1685.23     36.64 o 
  -2  -1   3     2263.40     2434.39     48.09 o 
  -1  -1   3      502.60      516.71     14.60 o 
   1  -1   3     1599.22     1684.09     46.09 o 
   2  -1   3     1013.16     1024.25     31.49 o 
   3  -1   3     5754.04     5909.62    101.62 o 
   4  -1   3     3601.72     3482.97     64.41 o 
   5  -1   3      802.34      822.44     23.47 o 
   6  -1   3      103.24       86.45     12.02 o 
   7  -1   3      250.86      269.37     18.89 o 
   8  -1   3      963.01      875.39     29.77 o 
   9  -1   3      156.84      145.71     18.03 o 
  10  -1   3      164.01      125.67     21.47 o 
 -11   0   3      498.34      573.39     50.67 o 
 -10   0   3      400.45      417.09     23.19 o 
  -9   0   3        1.25        2.29     11.74 o 
  -8   0   3      242.71      210.98     16.32 o 
  -7   0   3      675.08      674.15     45.80 o 
  -6   0   3     2463.27     2358.24     79.87 o 
  -5   0   3     1213.03     1186.56     49.81 o 
  -4   0   3        0.02        1.43     12.60 o 
  -3   0   3     1204.71     1259.85     29.20 o 
  -2   0   3       69.79      101.62      8.87 o 
  -1   0   3        5.67       22.04      7.16 o 
   0   0   3      653.90      677.01     20.04 o 
   1   0   3     2335.30     2512.82     44.37 o 
   2   0   3      471.60      415.08     12.31 o 
   3   0   3      475.61      514.99     15.46 o 
   4   0   3      855.94      906.02     23.76 o 
   5   0   3     1472.10     1535.52     35.78 o 
   6   0   3      124.08      168.04     14.60 o 
   7   0   3        4.99        5.73     12.60 o 
   8   0   3      278.92      237.03     18.32 o 
   9   0   3      280.66      286.26     27.77 o 
  10   0   3       49.02       29.20     20.90 o 
 -12   1   3      197.64      223.86     37.50 o 
 -11   1   3       57.53       64.98     15.46 o 
 -10   1   3       46.72       42.37     14.03 o 
  -9   1   3      105.84      119.09     29.77 o 
  -8   1   3      404.66      348.10     38.36 o 
  -7   1   3      560.16      539.03     39.22 o 
  -6   1   3      145.96      127.96     21.76 o 
  -5   1   3     1211.00     1285.90     51.24 o 
  -4   1   3       54.54       35.78      7.44 o 
  -3   1   3        0.05        1.72      3.72 o 
  -2   1   3       32.59       26.34      4.58 o 
  -1   1   3     6484.67     6168.41     86.17 o 
   0   1   3     5602.81     5810.00    132.25 o 
   1   1   3      328.37      369.57     10.88 o 
   2   1   3      324.58      390.46     12.88 o 
   3   1   3     2250.03     2068.25     41.22 o 
   4   1   3     2133.02     2014.44     42.37 o 
   5   1   3       18.83       16.03     10.59 o 
   6   1   3      116.25      120.23     15.17 o 
   7   1   3      246.69      287.12     28.63 o 
   8   1   3      738.88      776.06     38.65 o 
   9   1   3        0.11        0.00     18.61 o 
  10   1   3       17.96        0.00     21.18 o 
 -12   2   3      127.67      150.29     18.32 o 
 -11   2   3      193.46      220.42     35.78 o 
 -10   2   3      109.59      106.78     29.49 o 
  -9   2   3       83.26      124.81     30.06 o 
  -8   2   3        0.28        0.00     22.33 o 
  -7   2   3     1231.25     1161.94     52.39 o 
  -6   2   3     3752.23     3751.20    111.64 o 
  -5   2   3        1.05        7.73     12.88 o 
  -4   2   3     3532.58     3640.70     54.10 o 
  -3   2   3     8905.40     8654.03    119.66 o 
  -2   2   3     4913.19     4934.90     69.85 o 
  -1   2   3     5489.95     5758.19     98.19 o 
   0   2   3      223.30      166.03     15.46 o 
   1   2   3      565.49      603.16     14.03 o 
   2   2   3     1640.67     1583.61     32.06 o 
   3   2   3     1539.86     1445.34     31.78 o 
   4   2   3       62.99      101.91     11.74 o 
   5   2   3     1035.98     1094.96     31.49 o 
   6   2   3      768.78      709.93     36.93 o 
   7   2   3      454.03      516.13     35.21 o 
   8   2   3      252.71      282.83     28.63 o 
   9   2   3       35.59       28.63     20.90 o 
 -12   3   3      100.35      110.21     31.49 o 
 -11   3   3       60.08       44.37     27.77 o 
 -10   3   3     1563.78     1506.89     68.70 o 
  -9   3   3      334.65      380.73     40.08 o 
  -8   3   3      961.04      930.64     49.52 o 
  -7   3   3      495.50      439.13     34.07 o 
  -6   3   3      739.02      713.37     36.07 o 
  -5   3   3     1641.08     1627.41     34.35 o 
  -4   3   3     3353.44     3508.45     63.55 o 
  -3   3   3     2921.41     2901.85     43.23 o 
  -2   3   3      770.00      862.23     19.47 o 
  -1   3   3      589.08      583.69     14.89 o 
   0   3   3        4.24       12.02      3.44 o 
   1   3   3      971.08      921.77     20.61 o 
   2   3   3      144.36      181.20      9.45 o 
   3   3   3      311.05      334.07     15.17 o 
   4   3   3      596.41      656.97     34.35 o 
   5   3   3      507.70      517.85     34.07 o 
   6   3   3      128.26      152.01     23.19 o 
   7   3   3      556.23      537.03     38.07 o 
   8   3   3       37.10       29.20     23.76 o 
 -12   4   3      187.51      224.14     36.64 o 
 -11   4   3      393.07      373.57     40.94 o 
 -10   4   3      247.32      256.49     33.21 o 
  -9   4   3      139.93      147.71     29.20 o 
  -8   4   3       74.93       87.31     26.62 o 
  -7   4   3      422.06      431.97     34.92 o 
  -6   4   3      219.60      218.42     14.03 o 
  -5   4   3      213.00      191.51     10.02 o 
  -4   4   3     1260.37     1229.79     22.33 o 
  -3   4   3     4138.26     4234.41     61.83 o 
  -2   4   3     1075.51     1172.82     20.90 o 
  -1   4   3     3973.36     4170.86     74.43 o 
   0   4   3     1684.70     1724.17     34.92 o 
   1   4   3       42.93       50.38      6.01 o 
   2   4   3      157.97      159.74     19.75 o 
   3   4   3      284.68      302.29     26.62 o 
   4   4   3     1536.36     1439.62     54.68 o 
   5   4   3      258.96      282.26     26.62 o 
   6   4   3      335.93      352.10     32.92 o 
   7   4   3        6.16        0.00     19.75 o 
   8   4   3      237.67      252.20     33.21 o 
 -12   5   3        0.85        2.29     28.91 o 
 -11   5   3      379.11      363.55     41.22 o 
 -10   5   3      569.90      555.64     42.65 o 
  -9   5   3      128.94      135.69     26.91 o 
  -8   5   3      283.15      267.37     29.77 o 
  -7   5   3      110.23      109.64     22.90 o 
  -6   5   3      962.72      991.33     27.20 o 
  -5   5   3     1710.39     1616.53     28.91 o 
  -4   5   3      430.71      470.90     15.46 o 
  -3   5   3      154.68      170.90      8.87 o 
  -2   5   3     2497.38     2467.59     39.22 o 
  -1   5   3     3205.84     3224.47     60.69 o 
   0   5   3      229.21      242.18     11.74 o 
   1   5   3      749.46      651.25     37.50 o 
   2   5   3        4.27       16.89     19.75 o 
   3   5   3       50.27       42.65     23.19 o 
   4   5   3      127.87      115.08     23.76 o 
   5   5   3       41.78       20.61     22.33 o 
   6   5   3       96.69      103.34     26.62 o 
   7   5   3       15.84        0.86     24.62 o 
 -12   6   3      208.05      194.37     35.21 o 
 -11   6   3      159.73      171.76     56.97 o 
 -10   6   3        5.91        0.00     24.05 o 
  -9   6   3     1349.60     1297.35     60.12 o 
  -8   6   3      112.83      144.56     25.48 o 
  -7   6   3      165.47      187.79     14.60 o 
  -6   6   3     2552.59     2422.65     50.67 o 
  -5   6   3       97.10      113.07      8.59 o 
  -4   6   3      284.15      275.67     11.74 o 
  -3   6   3      689.59      732.83     17.18 o 
  -2   6   3      305.99      314.60     10.02 o 
  -1   6   3       28.53       35.50     15.17 o 
   0   6   3      970.74      815.85     39.22 o 
   1   6   3       87.03       91.32     21.18 o 
   2   6   3       48.62       51.81     43.51 o 
   3   6   3       17.61       62.69     43.51 o 
   4   6   3      277.70      263.36     28.63 o 
   5   6   3        0.20        0.00     21.76 o 
   6   6   3       97.18       93.04     27.77 o 
 -12   7   3       57.27       34.07     27.20 o 
 -11   7   3      101.93      101.34     28.63 o 
 -10   7   3      571.08      553.92     41.79 o 
  -9   7   3       18.25       23.47     20.04 o 
  -8   7   3      798.12      747.15     25.76 o 
  -7   7   3      260.51      246.76     17.75 o 
  -6   7   3      302.36      307.16     16.89 o 
  -5   7   3       36.71        4.01      4.58 o 
  -4   7   3       16.08       19.75      9.16 o 
  -3   7   3      629.60      665.85     22.61 o 
  -2   7   3      406.33      427.68     29.77 o 
  -1   7   3      693.28      719.38     37.50 o 
   0   7   3       79.58       53.25     41.51 o 
   1   7   3     1317.71     1226.64     57.83 o 
   2   7   3      556.46      484.36     44.08 o 
   3   7   3      236.77      262.50     30.63 o 
   4   7   3       49.31        8.59     20.61 o 
   5   7   3      236.92      236.17     30.06 o 
 -12   8   3        2.98        0.00     27.48 o 
 -11   8   3        9.68        0.00     24.33 o 
 -10   8   3      319.21      385.88     39.50 o 
  -9   8   3     1289.22     1219.48     57.83 o 
  -8   8   3      135.08      140.56     14.31 o 
  -7   8   3        0.03        0.00      8.87 o 
  -6   8   3      353.48      358.69     19.18 o 
  -5   8   3      896.77      914.90     28.05 o 
  -4   8   3     1147.09     1117.57     31.49 o 
  -3   8   3       92.66      135.69     20.32 o 
  -2   8   3        0.40        0.00     36.07 o 
  -1   8   3      862.58      889.42     47.23 o 
   0   8   3      667.02      705.64     45.23 o 
   1   8   3       31.69       47.23     34.64 o 
   2   8   3        0.34        0.00     18.32 o 
   3   8   3       60.02       77.86     22.90 o 
   4   8   3      112.35       88.17     24.90 o 
 -11   9   3      164.35      147.14     30.34 o 
 -10   9   3      180.48      155.73     28.34 o 
  -9   9   3      141.47      127.67     14.89 o 
  -8   9   3      152.73      170.04     16.03 o 
  -7   9   3      515.06      467.75     21.47 o 
  -5   9   3        0.00        0.00     13.17 o 
  -4   9   3      122.25      162.31     20.61 o 
  -3   9   3       95.44      123.95     21.47 o 
  -2   9   3      154.36      186.93     38.36 o 
  -1   9   3       18.63       63.84     37.50 o 
   0   9   3       77.44       79.29     32.06 o 
   1   9   3        0.36        0.00     18.03 o 
   2   9   3       11.16        0.00     20.61 o 
   3   9   3       57.05       48.09     25.19 o 
 -11  10   3       37.95       40.08     27.77 o 
 -10  10   3      159.70      157.73     30.06 o 
  -9  10   3      145.11      168.32     17.46 o 
  -8  10   3        2.97        3.15     10.31 o 
  -7  10   3      382.60      357.83     20.61 o 
  -6  10   3      145.76      138.84     21.47 o 
  -5  10   3      121.86      131.39     20.61 o 
  -4  10   3      118.77      130.54     21.76 o 
  -3  10   3      158.03      180.35     24.05 o 
  -2  10   3      247.68      275.39     42.94 o 
  -1  10   3      693.30      727.40     49.81 o 
   0  10   3      246.54      269.09     40.36 o 
   1  10   3       25.68       22.90     22.33 o 
  -9  11   3      246.09      227.58     19.18 o 
  -8  11   3      540.16      543.90     32.92 o 
  -7  11   3       57.99       84.16     20.32 o 
  -6  11   3        0.01       12.88     17.46 o 
  -5  11   3        0.53        0.00     17.75 o 
  -4  11   3      394.64      457.45     35.21 o 
  -3  11   3       69.28       60.69     21.76 o 
  -2  11   3       58.50      114.79     43.80 o 
  -1  11   3        3.48       33.49     40.08 o 
  -7  12   3      270.01      304.58     30.34 o 
  -6  12   3       77.41       60.69     20.04 o 
  -5  12   3      100.22       67.27     22.61 o 
  -4  12   3        0.48        9.73     18.61 o 
   3 -13   4      296.77      316.32     26.34 o 
   4 -13   4       19.04       66.70     24.62 o 
   5 -13   4       12.99       40.36     24.62 o 
   6 -13   4      148.00      162.03     18.03 o 
   0 -12   4       69.92       65.55     21.18 o 
   1 -12   4       41.77       91.03     22.61 o 
   2 -12   4        2.17       53.53     19.75 o 
   3 -12   4       24.79       58.97     22.61 o 
   4 -12   4       68.30       83.59     18.03 o 
   5 -12   4      167.00      178.06     16.60 o 
   6 -12   4      159.79      164.03     16.60 o 
   7 -12   4      164.99      196.09     28.05 o 
   8 -12   4      171.79      208.97     31.49 o 
  -2 -11   4      387.23      381.88     32.06 o 
  -1 -11   4       25.24       13.74     17.46 o 
   0 -11   4      412.57      355.54     26.05 o 
   1 -11   4      560.00      531.88     29.20 o 
   2 -11   4      505.47      504.40     29.77 o 
   3 -11   4      394.29      438.84     22.61 o 
   4 -11   4        7.43       14.89     11.16 o 
   5 -11   4      194.02      201.82     16.60 o 
   6 -11   4     1428.28     1361.47     59.26 o 
   7 -11   4      419.16      443.71     36.36 o 
   8 -11   4        2.07        9.73     19.47 o 
   9 -11   4        5.37       16.89     19.75 o 
  -3 -10   4       68.37       89.03     20.04 o 
  -2 -10   4      837.60      747.43     39.50 o 
  -1 -10   4      465.57      226.15     22.04 o 
   0 -10   4      373.91      334.36     19.18 o 
   1 -10   4      209.25      216.13     16.03 o 
   2 -10   4      307.01      307.16     19.47 o 
   3 -10   4      734.55      747.15     26.62 o 
   4 -10   4      154.21      127.67     14.31 o 
   5 -10   4      668.48      652.68     25.48 o 
   6 -10   4       11.27       33.49     17.46 o 
   7 -10   4      694.44      689.61     42.08 o 
   8 -10   4      522.70      493.80     39.50 o 
   9 -10   4       28.97       29.49     21.18 o 
  10 -10   4       10.27        9.73     20.61 o 
  -5  -9   4       23.14       50.10     18.89 o 
  -4  -9   4        2.72       10.31     16.03 o 
  -3  -9   4      697.24      631.21     36.93 o 
  -2  -9   4       81.93       88.17     18.61 o 
  -1  -9   4      371.34      378.15     27.20 o 
   0  -9   4     1507.99     1377.21     36.93 o 
   1  -9   4      745.67      707.64     25.48 o 
   2  -9   4        0.13        2.58      9.73 o 
   3  -9   4      523.01      525.87     22.33 o 
   4  -9   4      410.53      407.35     20.90 o 
   5  -9   4      191.11      218.42     24.62 o 
   6  -9   4      834.44      793.24     40.08 o 
   7  -9   4      238.38      233.59     26.62 o 
   8  -9   4      366.49      381.59     33.49 o 
   9  -9   4      393.43      330.06     33.21 o 
  10  -9   4      104.43      114.79     27.77 o 
  11  -9   4       41.29        9.73     25.19 o 
  -6  -8   4      519.26      518.42     35.50 o 
  -5  -8   4        1.85       18.32     15.74 o 
  -4  -8   4       57.30       47.52     15.46 o 
  -3  -8   4      466.20      407.35     27.48 o 
  -2  -8   4     1877.86     1071.48     43.23 o 
  -1  -8   4     2284.08     1950.03     45.52 o 
   0  -8   4      132.02      112.50     18.03 o 
   1  -8   4     1183.22     1162.52     31.20 o 
   2  -8   4      949.83      967.86     28.05 o 
   3  -8   4     3005.87     2951.95     60.40 o 
   4  -8   4      128.93      132.25     12.31 o 
   5  -8   4      150.78      169.18     20.90 o 
   6  -8   4      103.08       94.18     13.45 o 
   7  -8   4      831.54      784.93     42.37 o 
   8  -8   4     1025.56      944.10     47.81 o 
   9  -8   4       24.38       24.05     18.89 o 
  10  -8   4       65.28       35.50     21.76 o 
  11  -8   4       88.21       70.13     25.76 o 
  -7  -7   4       84.99      108.49     22.04 o 
  -6  -7   4       26.22       54.39     17.18 o 
  -5  -7   4      209.95      213.27     23.76 o 
  -4  -7   4      269.68      273.95     23.47 o 
  -3  -7   4       51.81       43.51     12.31 o 
  -2  -7   4      708.77      533.60     22.04 o 
  -1  -7   4      337.44      310.60     17.18 o 
   0  -7   4     3292.12     3183.54     62.12 o 
   2  -7   4      270.93      276.53     15.17 o 
   3  -7   4      670.42      727.11     22.61 o 
   4  -7   4      816.29      782.64     38.07 o 
   5  -7   4       84.04       50.38     14.89 o 
   6  -7   4       91.72      121.95     20.90 o 
   7  -7   4       89.31      110.50     21.47 o 
   8  -7   4      719.53      716.23     40.65 o 
   9  -7   4      428.66      391.89     33.49 o 
  10  -7   4       10.70        0.29     21.18 o 
  -8  -6   4        4.57       18.03     32.92 o 
  -7  -6   4       25.96       44.37     19.75 o 
  -6  -6   4      339.97      333.50     30.06 o 
  -5  -6   4        0.80        3.44     15.74 o 
  -4  -6   4      456.87      405.92     21.76 o 
  -3  -6   4        3.19        0.00      9.16 o 
  -2  -6   4     1084.06      965.85     26.62 o 
  -1  -6   4      253.14      262.50     14.31 o 
   0  -6   4     1523.60     1529.22     33.49 o 
   1  -6   4     2052.46     1823.78     37.79 o 
   2  -6   4     3347.91     3411.40     63.84 o 
   3  -6   4      698.58      806.98     20.61 o 
   4  -6   4        3.68        1.15     10.88 o 
   5  -6   4     1751.50     1739.05     58.97 o 
   6  -6   4     1326.94     1316.24     52.67 o 
   7  -6   4      818.91      870.53     43.51 o 
   8  -6   4      135.40      112.22     21.47 o 
   9  -6   4      144.97      141.41     26.05 o 
  10  -6   4       82.59       92.75     26.34 o 
  11  -6   4      159.46      156.59     32.63 o 
  -9  -5   4      147.40      216.13     42.65 o 
  -8  -5   4        0.48       17.18     18.61 o 
  -7  -5   4        4.82       19.18     19.47 o 
  -6  -5   4      935.69      900.30     43.51 o 
  -5  -5   4     1374.51     1304.50     36.36 o 
  -4  -5   4       70.57       63.26     12.31 o 
  -3  -5   4      190.67      159.45     12.31 o 
  -2  -5   4     1898.25     1859.85     39.22 o 
  -1  -5   4     9761.72     9876.95    167.18 o 
   0  -5   4     3802.31     3859.41     56.68 o 
   1  -5   4      524.56      534.17     12.60 o 
   2  -5   4     3019.82     3227.33     61.26 o 
   3  -5   4     4379.12     4625.45     85.59 o 
   4  -5   4     4109.85     4025.44    112.50 o 
   5  -5   4       79.07       63.84     14.60 o 
   6  -5   4       68.38       74.43     17.18 o 
   7  -5   4       23.18       28.91     16.89 o 
   8  -5   4     1878.22     1834.66     68.13 o 
   9  -5   4      580.22      616.90     41.22 o 
  10  -5   4       72.84       61.83     26.05 o 
  11  -5   4       14.69        0.00     24.05 o 
 -10  -4   4       41.76      135.40     47.23 o 
  -9  -4   4       38.62       62.69     45.23 o 
  -8  -4   4       93.74      112.22     26.62 o 
  -7  -4   4      948.28      941.23     47.23 o 
  -6  -4   4     1043.14     1097.25     32.92 o 
  -5  -4   4       79.63       80.73     12.88 o 
  -4  -4   4      606.04      585.41     21.18 o 
  -3  -4   4        0.47        0.00      6.58 o 
  -2  -4   4      932.00      816.42     20.90 o 
  -1  -4   4      202.39      210.98      8.02 o 
   0  -4   4     2350.30     2438.11     36.93 o 
   1  -4   4     4031.83     4322.58     82.16 o 
   2  -4   4      674.58      616.90     16.60 o 
   3  -4   4        0.17        0.00      8.59 o 
   4  -4   4     1459.94     1494.87     49.52 o 
   5  -4   4      355.87      375.01     23.76 o 
   6  -4   4      566.70      572.53     31.78 o 
   7  -4   4      327.64      360.12     30.92 o 
   8  -4   4      487.30      455.16     33.49 o 
   9  -4   4      536.82      520.71     39.79 o 
  10  -4   4      273.83      255.92     20.32 o 
  11  -4   4       27.91       25.19     14.89 o 
 -10  -3   4      108.94      132.83     29.20 o 
  -9  -3   4       46.18       26.62     26.05 o 
  -8  -3   4      127.56      163.17     29.77 o 
  -7  -3   4      353.13      381.30     36.36 o 
  -6  -3   4      115.57      135.12     14.03 o 
  -5  -3   4      590.98      637.51     22.04 o 
  -4  -3   4      356.00      305.16     15.74 o 
  -3  -3   4      357.55      266.23     13.74 o 
  -2  -3   4        3.19        5.73      5.44 o 
  -1  -3   4     2535.38     2547.46     49.81 o 
   0  -3   4     2039.37     2125.51     42.08 o 
   1  -3   4     2690.86     2845.75     56.97 o 
   2  -3   4    10634.34    10916.95    291.99 o 
   3  -3   4     6043.47     6284.34    173.19 o 
   4  -3   4     1916.43     2002.70     66.13 o 
   5  -3   4      314.79      283.11     20.90 o 
   6  -3   4     1527.82     1420.73     51.81 o 
   7  -3   4      216.65      271.95     30.34 o 
   8  -3   4      990.57     1015.66     31.78 o 
   9  -3   4      467.85      428.82     23.19 o 
  10  -3   4      337.87      344.95     23.47 o 
  11  -3   4      168.53      187.22     26.34 o 
 -11  -2   4        4.50        0.00     27.20 o 
 -10  -2   4        0.47        0.00     26.05 o 
  -9  -2   4       61.60       53.53     28.05 o 
  -8  -2   4      289.67      288.27     35.21 o 
  -7  -2   4       94.19       91.60     13.45 o 
  -6  -2   4       17.26       18.32     10.02 o 
  -5  -2   4     2406.39     2545.74     50.67 o 
  -4  -2   4     6675.19     7006.30    120.80 o 
  -3  -2   4      559.90      557.07     18.32 o 
  -2  -2   4        0.03        3.15      5.73 o 
  -1  -2   4      473.04      486.93     14.31 o 
   0  -2   4     7847.63     7717.38    139.98 o 
   1  -2   4    11571.31    12335.10    308.31 o 
   2  -2   4      112.87       91.03      9.45 o 
   3  -2   4      629.68      636.36     25.19 o 
   4  -2   4     3982.22     4100.44    111.64 o 
   5  -2   4     3363.93     3295.75     94.75 o 
   6  -2   4        0.28        4.29      9.73 o 
   7  -2   4      134.14      158.88     14.89 o 
   8  -2   4       13.20       15.74     11.74 o 
   9  -2   4     1043.84     1032.84     34.35 o 
  10  -2   4       53.70       42.37     18.32 o 
 -11  -1   4       19.60       39.50     29.77 o 
 -10  -1   4      337.66      374.72     40.08 o 
  -9  -1   4     1373.59     1471.97     68.42 o 
  -8  -1   4        6.62        0.00     11.74 o 
  -7  -1   4       56.24       73.28     11.74 o 
  -6  -1   4      321.23      321.19     16.03 o 
  -5  -1   4      131.93      141.99     11.45 o 
  -4  -1   4      465.17      493.80     12.60 o 
  -3  -1   4       43.17       37.21      7.16 o 
  -2  -1   4        2.87       14.03      6.01 o 
  -1  -1   4        5.18        7.16      6.01 o 
   0  -1   4     2947.13     3062.73     56.68 o 
   1  -1   4     4423.16     4687.28     82.44 o 
   2  -1   4     7818.20     8000.49    135.12 o 
   3  -1   4       35.46       17.46      5.73 o 
   4  -1   4       39.57       46.37      7.73 o 
   5  -1   4     2031.52     2036.77     43.51 o 
   6  -1   4     1026.98     1000.78     29.49 o 
   7  -1   4        4.14        0.00     11.45 o 
   8  -1   4       23.69       20.32     13.17 o 
   9  -1   4        9.22       11.16     18.32 o 
  10  -1   4      231.16      245.33     26.62 o 
 -12   0   4        8.55        0.00     29.77 o 
 -11   0   4        0.50        0.00     25.48 o 
 -10   0   4        1.67       27.48     28.34 o 
  -9   0   4      577.85      523.86     23.76 o 
  -8   0   4      130.14      154.01     15.17 o 
  -7   0   4      119.70      115.36     26.34 o 
  -6   0   4       20.48       30.34     18.89 o 
  -5   0   4      891.21      879.12     41.79 o 
  -4   0   4      477.50      468.33     18.03 o 
  -3   0   4     2259.93     2414.63     49.52 o 
  -2   0   4     4161.41     3974.77     74.14 o 
  -1   0   4       35.88       39.79      5.44 o 
   0   0   4      766.44      822.44     17.18 o 
   1   0   4      539.62      523.86     12.88 o 
   2   0   4        0.75        1.15      4.29 o 
   3   0   4     2625.40     2668.55     50.10 o 
   4   0   4     8969.05     8946.88    153.15 o 
   5   0   4     1252.10     1238.66     32.63 o 
   6   0   4      286.69      261.93     18.61 o 
   7   0   4      228.02      249.62     24.62 o 
   8   0   4      280.45      268.80     25.76 o 
   9   0   4      458.60      452.58     32.06 o 
  10   0   4       71.01       66.70     23.76 o 
 -12   1   4      270.06      287.69     42.08 o 
 -11   1   4        0.82        0.00     28.63 o 
 -10   1   4        9.31       13.45      8.87 o 
  -9   1   4       18.79       22.61     26.05 o 
  -8   1   4      361.63      355.83     39.50 o 
  -7   1   4      915.71      883.12     48.38 o 
  -6   1   4     1937.72     2010.14     72.71 o 
  -5   1   4      109.45      117.37     11.74 o 
  -4   1   4     3366.19     3336.40     66.13 o 
  -3   1   4      164.42      158.59      7.16 o 
  -2   1   4      395.24      405.35     10.31 o 
  -1   1   4      981.65     1001.06     17.75 o 
   0   1   4       84.06       75.57      9.45 o 
   1   1   4      374.20      328.63     10.02 o 
   2   1   4     5370.18     5379.75     93.32 o 
   3   1   4     1538.35     1597.35     34.07 o 
   4   1   4      168.69      162.31     12.60 o 
   5   1   4     1062.13     1005.64     30.34 o 
   6   1   4      914.24     1009.37     42.37 o 
   7   1   4       30.33       31.78     17.46 o 
   8   1   4        1.79        0.00     17.18 o 
   9   1   4       20.97        0.00     20.32 o 
 -12   2   4        6.34       10.31     28.34 o 
 -11   2   4        0.99        0.00     23.76 o 
 -10   2   4        2.80        0.00     23.76 o 
  -9   2   4      380.29      385.60     40.65 o 
  -8   2   4      658.09      609.46     44.08 o 
  -7   2   4      272.97      293.99     30.92 o 
  -6   2   4      112.38      144.85     22.04 o 
  -5   2   4     1201.69     1206.60     31.78 o 
  -4   2   4     3060.21     3201.57     48.66 o 
  -3   2   4      356.05      281.11      9.16 o 
  -2   2   4     1032.88     1075.49     19.47 o 
  -1   2   4        0.41        3.72      4.87 o 
   0   2   4       13.68        0.00      9.16 o 
   1   2   4      424.69      413.65     21.47 o 
   2   2   4     1608.79     1701.84     34.35 o 
   3   2   4      282.55      261.64     14.60 o 
   4   2   4      742.87      744.86     36.93 o 
   5   2   4      433.89      408.21     30.34 o 
   6   2   4     1200.53     1298.21     51.53 o 
   7   2   4      747.75      710.79     40.08 o 
   8   2   4       43.05       47.52     20.90 o 
   9   2   4       39.30       25.19     21.76 o 
 -12   3   4      349.01      324.62     44.08 o 
 -11   3   4      101.41       97.62     33.49 o 
 -10   3   4       35.17       29.20     27.77 o 
  -9   3   4       41.11       81.01     27.77 o 
  -8   3   4       29.45       31.20     24.33 o 
  -7   3   4       35.82       77.00     24.05 o 
  -6   3   4       85.49      117.94     12.31 o 
  -5   3   4      261.90      254.49     10.59 o 
  -4   3   4     8724.91     8631.42    144.28 o 
  -3   3   4     3821.70     3713.70     54.68 o 
  -2   3   4     1335.50     1265.28     22.33 o 
  -1   3   4     1853.51     1857.85     36.36 o 
   0   3   4      824.56      812.70     32.06 o 
   1   3   4     1903.31     1690.96     50.95 o 
   2   3   4      719.97      718.81     32.35 o 
   3   3   4      394.62      417.66     28.63 o 
   4   3   4      872.51      977.02     44.66 o 
   5   3   4     1919.26     1999.55     65.84 o 
   6   3   4      898.52      892.00     45.80 o 
   7   3   4        3.99        0.00     21.76 o 
   8   3   4       27.42       10.59     21.47 o 
 -12   4   4       79.17       84.45     31.49 o 
 -11   4   4      608.83      637.22     52.10 o 
 -10   4   4       88.49      112.50     28.91 o 
  -9   4   4      256.60      256.21     35.21 o 
  -8   4   4      399.35      419.09     37.21 o 
  -7   4   4      687.12      733.69     42.94 o 
  -6   4   4      214.33      198.09     12.88 o 
  -5   4   4       17.63       18.32      5.73 o 
  -4   4   4        5.38        2.86      4.87 o 
  -3   4   4     1587.56     1636.28     28.05 o 
  -2   4   4     2708.95     2556.62     48.66 o 
  -1   4   4       10.37       16.89      5.44 o 
   0   4   4       26.72       36.07     13.74 o 
   1   4   4       33.52       31.20     17.18 o 
   2   4   4     1471.39     1278.74     47.23 o 
   3   4   4       31.81       71.57     21.76 o 
   4   4   4        0.50        0.00     18.03 o 
   5   4   4       83.00      110.21     21.47 o 
   6   4   4      514.93      465.18     37.50 o 
   7   4   4      229.28      222.14     29.20 o 
 -12   5   4      380.48      339.79     43.51 o 
 -11   5   4       27.52       12.88     26.34 o 
 -10   5   4        5.18       21.47     23.76 o 
  -9   5   4      160.12      183.21     28.34 o 
  -8   5   4      414.14      408.21     39.22 o 
  -7   5   4       12.79       24.33     10.88 o 
  -6   5   4      665.00      674.44     18.32 o 
  -5   5   4     1201.21     1243.24     29.20 o 
  -4   5   4      192.43      173.19      9.45 o 
  -3   5   4      153.50      164.32      9.16 o 
  -2   5   4      798.67      814.99     18.03 o 
  -1   5   4      653.09      597.15     31.20 o 
   0   5   4        0.53        0.00     14.31 o 
   1   5   4       22.30        6.58     19.18 o 
   2   5   4      233.64      211.26     24.62 o 
   3   5   4      410.35      393.61     46.66 o 
   4   5   4      235.86      280.82     27.77 o 
   5   5   4      243.18      224.72     28.34 o 
   6   5   4        5.28        0.00     21.18 o 
 -12   6   4       27.06       24.33     27.48 o 
 -11   6   4      101.94       73.57     52.67 o 
 -10   6   4       46.99       38.93     24.62 o 
  -9   6   4       15.18        0.57     20.61 o 
  -8   6   4        2.70       28.34     23.19 o 
  -7   6   4      327.29      310.31     18.89 o 
  -6   6   4      815.27      862.23     21.47 o 
  -5   6   4      304.87      355.83     14.03 o 
  -4   6   4       47.26       46.95      7.73 o 
  -3   6   4     1650.13     1713.29     31.20 o 
  -2   6   4      945.45      947.53     26.62 o 
  -1   6   4        1.15        3.72     17.46 o 
   0   6   4      101.99       72.14     20.04 o 
   1   6   4      356.44      370.42     42.08 o 
   2   6   4      937.34      931.50     54.10 o 
   3   6   4      396.76      442.28     46.09 o 
   4   6   4       10.78        0.00     21.18 o 
   5   6   4       90.90      107.35     27.20 o 
   6   6   4      197.61      198.67     30.34 o 
 -12   7   4      245.58      238.74     36.36 o 
 -11   7   4       29.88       29.49     24.90 o 
 -10   7   4      218.12      223.86     31.78 o 
  -9   7   4      336.15      331.21     34.35 o 
  -8   7   4     1075.38     1014.80     30.63 o 
  -7   7   4        7.99        1.15      9.73 o 
  -5   7   4       12.06       24.05     10.31 o 
  -4   7   4      756.70      819.00     26.05 o 
  -3   7   4      457.44      444.85     28.91 o 
  -2   7   4       72.29       72.71     18.61 o 
  -1   7   4      586.70      550.77     46.09 o 
   0   7   4       94.63       64.98     36.93 o 
   1   7   4        1.88        0.00     33.49 o 
   2   7   4        0.91        0.00     36.36 o 
   3   7   4      135.94      128.53     27.20 o 
   4   7   4       44.92       72.42     26.05 o 
   5   7   4       18.12       35.50     24.05 o 
 -12   8   4       85.14       44.37     28.05 o 
 -11   8   4      440.95      466.90     42.94 o 
 -10   8   4       37.01        4.87     24.62 o 
  -9   8   4        1.93        2.29     10.59 o 
  -8   8   4       24.88       15.17     11.16 o 
  -7   8   4      114.56      118.23     13.45 o 
  -6   8   4      253.32      241.61     17.75 o 
  -5   8   4        0.49        0.00     12.02 o 
  -4   8   4      261.20      250.77     24.33 o 
  -3   8   4      159.72      172.90     21.76 o 
  -2   8   4      103.99       98.47     38.07 o 
  -1   8   4      452.58      493.52     39.79 o 
   0   8   4      324.27      332.35     38.93 o 
   1   8   4        0.20        0.00     32.06 o 
   2   8   4      138.25      170.90     28.34 o 
   3   8   4       15.92       14.31     22.90 o 
 -11   9   4      131.83      151.43     33.21 o 
 -10   9   4      172.99      191.51     32.06 o 
  -9   9   4       29.91       27.20     12.02 o 
  -8   9   4        8.81       15.46     11.45 o 
  -7   9   4        0.68        4.58     12.60 o 
  -6   9   4      431.03      409.07     27.20 o 
  -5   9   4       88.59       93.89     17.46 o 
  -4   9   4        0.47        0.00     13.45 o 
  -3   9   4       29.02       35.78     17.75 o 
  -2   9   4      939.36     1056.31     54.68 o 
  -1   9   4      688.54      709.07     46.95 o 
   0   9   4       14.49       45.80     36.07 o 
   1   9   4        0.05       17.18     20.04 o 
   2   9   4      243.64      229.30     30.92 o 
 -10  10   4        6.86        0.00     20.32 o 
  -9  10   4       47.75       52.96     13.45 o 
  -8  10   4      114.91      107.64     19.75 o 
  -7  10   4      314.64      313.74     27.77 o 
  -6  10   4       76.55       79.01     18.03 o 
  -5  10   4       32.23       21.47     16.60 o 
  -4  10   4        2.05        2.86     17.75 o 
  -3  10   4      376.16      350.10     30.63 o 
  -2  10   4       43.95       62.12     37.50 o 
  -1  10   4      127.13      151.43     41.51 o 
   0  10   4       62.46      146.85     42.94 o 
  -9  11   4        3.16        0.00     13.45 o 
  -8  11   4        0.00        6.87     14.89 o 
  -7  11   4       58.74       26.05     18.03 o 
  -6  11   4      144.82      147.71     22.90 o 
  -5  11   4       20.76       46.37     19.18 o 
  -4  11   4        1.48        0.00     18.03 o 
  -3  11   4        1.97        0.00     17.46 o 
  -2  11   4       31.15       36.07     20.61 o 
   3 -13   5       22.80       39.79     32.06 o 
   4 -13   5      271.44      295.71     27.77 o 
   5 -13   5      158.23      172.04     26.91 o 
   6 -13   5        6.93        9.45     19.47 o 
  -1 -12   5      100.84       76.43     20.90 o 
   0 -12   5        1.48       25.76     17.18 o 
   1 -12   5      153.31      147.71     36.36 o 
   2 -12   5      146.05      174.91     35.78 o 
   3 -12   5      483.30      580.54     31.78 o 
   4 -12   5       24.27       44.08     12.60 o 
   5 -12   5      196.72      200.38     18.32 o 
   6 -12   5      327.42      303.15     30.34 o 
   7 -12   5      117.89      135.40     18.03 o 
   8 -12   5       21.41       25.76     22.33 o 
  -2 -11   5        7.98       18.61     17.75 o 
  -1 -11   5      378.32      339.22     31.20 o 
   0 -11   5      678.53      662.13     40.94 o 
   1 -11   5       58.53       37.21     19.18 o 
   2 -11   5      150.66      179.20     16.03 o 
   3 -11   5        0.50        6.30     10.59 o 
   4 -11   5      162.28      218.13     17.18 o 
   5 -11   5      321.13      316.32     19.47 o 
   6 -11   5       63.02       56.68     20.61 o 
   7 -11   5      109.70      119.09     24.90 o 
   8 -11   5       62.25       61.26     22.04 o 
   9 -11   5       72.57       61.26     22.90 o 
  -4 -10   5      316.26      295.42     28.91 o 
  -3 -10   5      373.98      338.65     30.63 o 
  -2 -10   5        0.23        5.73     15.74 o 
  -1 -10   5       14.42        0.57     14.03 o 
   0 -10   5      432.86      476.06     32.63 o 
   1 -10   5      577.37      596.86     36.07 o 
   2 -10   5      713.96      732.55     26.34 o 
   3 -10   5       87.89      102.20     12.88 o 
   4 -10   5       82.90       71.85     12.31 o 
   5 -10   5      881.46      871.96     44.94 o 
   6 -10   5      680.44      627.49     38.93 o 
   7 -10   5        0.10       14.31     18.32 o 
   8 -10   5       26.84       31.49     20.32 o 
   9 -10   5      281.61      243.61     32.92 o 
  10 -10   5       81.27       95.33     27.48 o 
  -5  -9   5      320.68      319.76     30.63 o 
  -4  -9   5      153.75      162.88     23.47 o 
  -3  -9   5      462.35      435.41     32.63 o 
  -2  -9   5      871.40      792.66     40.08 o 
  -1  -9   5     1442.65     1409.28     55.82 o 
   0  -9   5      390.10      356.97     19.18 o 
   1  -9   5       70.40       54.39      9.16 o 
   2  -9   5     1380.72     1327.40     35.21 o 
   3  -9   5      281.10      310.31     18.61 o 
   4  -9   5     1305.97     1408.70     58.40 o 
   5  -9   5      447.78      433.98     30.92 o 
   6  -9   5      213.73      206.68     23.47 o 
   7  -9   5       88.45      101.05     22.33 o 
   8  -9   5      195.20      214.13     29.49 o 
   9  -9   5        7.13        0.00     20.32 o 
  10  -9   5       24.00       38.07     22.04 o 
  -6  -8   5        5.40       20.04     16.03 o 
  -5  -8   5       15.57       34.64     15.74 o 
  -4  -8   5      618.13      571.10     34.92 o 
  -3  -8   5      498.79      489.80     32.06 o 
  -2  -8   5      148.42      127.96     20.61 o 
  -1  -8   5       47.54       51.81     10.59 o 
   0  -8   5      483.85      496.38     20.90 o 
   1  -8   5      638.18      658.69     22.90 o 
   2  -8   5        6.83        2.29      6.58 o 
   3  -8   5      165.88      162.03     13.45 o 
   4  -8   5       55.97       57.83     17.46 o 
   5  -8   5     1394.96     1325.40     53.53 o 
   6  -8   5       11.70        0.29     13.45 o 
   7  -8   5        0.07        0.00     15.17 o 
   8  -8   5       58.44       52.39     21.47 o 
   9  -8   5        7.02        0.86     18.89 o 
  10  -8   5       15.44        6.58     20.32 o 
  -7  -7   5      365.09      409.64     34.64 o 
  -6  -7   5        6.64        0.00     16.03 o 
  -5  -7   5      113.91      115.08     21.18 o 
  -4  -7   5       66.97       83.59     18.32 o 
  -3  -7   5      608.90      618.90     34.07 o 
  -2  -7   5     1000.58      909.17     40.65 o 
  -1  -7   5      450.86      465.18     18.89 o 
   0  -7   5       23.91       40.94      8.87 o 
   1  -7   5      884.31      851.63     24.33 o 
   2  -7   5     1939.26     2089.15     70.13 o 
   3  -7   5      560.11      579.68     32.06 o 
   4  -7   5      615.20      639.80     35.50 o 
   5  -7   5       14.08       27.20     14.03 o 
   6  -7   5      679.22      671.00     40.36 o 
   7  -7   5     1782.10     1735.62     66.41 o 
   8  -7   5      151.83      178.91     26.05 o 
   9  -7   5       43.67       53.25     22.61 o 
  10  -7   5       90.98       90.17     26.34 o 
  11  -7   5       84.43       47.81     25.19 o 
  -8  -6   5      247.73      320.90     40.65 o 
  -7  -6   5       62.29       93.04     20.61 o 
  -6  -6   5      400.35      379.30     30.06 o 
  -5  -6   5     1272.74     1273.87     52.96 o 
  -4  -6   5     1625.71     1556.70     57.83 o 
  -3  -6   5      745.39      656.69     34.07 o 
  -2  -6   5      581.32      517.28     19.18 o 
  -1  -6   5     3332.34     3469.80     64.98 o 
   0  -6   5     2747.77     2702.33     42.37 o 
   1  -6   5     3082.57     3074.76     47.23 o 
   2  -6   5       13.93       18.03      6.58 o 
   3  -6   5        1.97        1.15      6.01 o 
   4  -6   5      550.22      561.65     30.63 o 
   5  -6   5     2738.57     2670.27     82.73 o 
   6  -6   5      848.26      778.35     40.08 o 
   7  -6   5      921.45      981.88     48.09 o 
   8  -6   5      376.92      380.73     32.92 o 
   9  -6   5      246.44      272.81     31.49 o 
  10  -6   5       31.50        5.15     22.61 o 
  11  -6   5       21.72        0.00     22.04 o 
  -9  -5   5        5.13       70.99     41.22 o 
  -8  -5   5      128.91      172.62     26.34 o 
  -7  -5   5      681.01      683.02     41.79 o 
  -6  -5   5      301.66      302.87     30.63 o 
  -5  -5   5       44.52       36.36     18.03 o 
  -4  -5   5       36.05        5.44     14.31 o 
  -3  -5   5     1591.18      997.91     33.78 o 
  -2  -5   5     2954.18     2863.49     54.39 o 
  -1  -5   5        4.68        2.58      4.29 o 
   0  -5   5     1409.65     1435.04     24.62 o 
   1  -5   5     3725.62     3956.73     75.00 o 
   2  -5   5     1095.76     1175.40     29.20 o 
   3  -5   5      308.45      388.75     14.60 o 
   4  -5   5        8.31       11.16     10.31 o 
   5  -5   5       55.25       58.11     15.46 o 
   6  -5   5      875.57      860.51     40.65 o 
   7  -5   5      156.93      163.46     24.05 o 
   8  -5   5      164.39      154.58     22.90 o 
   9  -5   5      131.99       93.32     24.33 o 
  10  -5   5      264.56      239.60     32.35 o 
  11  -5   5       49.72       51.81     15.74 o 
 -10  -4   5       34.31      130.25     48.95 o 
  -9  -4   5       29.42       32.92     22.61 o 
  -8  -4   5        7.09       41.79     24.05 o 
  -7  -4   5     1105.05     1133.60     52.96 o 
  -6  -4   5     1063.45     1153.93     52.39 o 
  -5  -4   5      170.33      170.33     24.62 o 
  -4  -4   5      226.09      217.85     14.31 o 
  -3  -4   5      178.24      152.29      9.73 o 
  -2  -4   5     5987.24     5972.32     85.02 o 
  -1  -4   5     3845.86     3796.43     55.54 o 
   0  -4   5     2413.74     2456.71     49.24 o 
   1  -4   5      215.09      244.76     12.88 o 
   2  -4   5     7419.33     8198.87    155.15 o 
   3  -4   5     6845.09     7402.49    204.68 o 
   5  -4   5     2884.37     2958.82     95.90 o 
   6  -4   5      560.69      482.64     32.06 o 
   7  -4   5     1232.62     1200.88     50.10 o 
   8  -4   5      381.59      342.37     30.06 o 
   9  -4   5      267.33      278.53     20.32 o 
  10  -4   5        2.24        0.00     12.60 o 
  11  -4   5       79.19       63.55     20.61 o 
 -10  -3   5       55.03       56.97     28.05 o 
  -9  -3   5       71.99       82.73     26.62 o 
  -8  -3   5     1017.99     1176.26     56.68 o 
  -7  -3   5      300.13      325.48     34.92 o 
  -6  -3   5      248.11      226.72     29.77 o 
  -5  -3   5      592.17      563.94     35.50 o 
  -4  -3   5     1113.60     1175.97     27.77 o 
  -3  -3   5     6846.67     6864.89    126.53 o 
  -2  -3   5      435.87      387.89     15.46 o 
  -1  -3   5      137.59      143.70     10.02 o 
   0  -3   5     2428.63     2521.41     50.95 o 
   1  -3   5     5013.96     5213.43     97.62 o 
   2  -3   5     1171.05     1259.85     41.22 o 
   3  -3   5      602.95      695.91     28.63 o 
   4  -3   5       58.61       75.86     22.90 o 
   5  -3   5      460.43      478.06     28.05 o 
   6  -3   5     1907.70     1972.36     66.41 o 
   7  -3   5      224.23      238.17     17.75 o 
   8  -3   5       18.36       18.03     11.16 o 
   9  -3   5      298.03      272.81     20.32 o 
  10  -3   5      117.47      140.84     24.05 o 
 -11  -2   5      127.55      149.14     34.64 o 
 -10  -2   5      179.80      199.81     34.92 o 
  -9  -2   5      517.20      556.78     46.09 o 
  -8  -2   5       87.31       95.61     26.91 o 
  -7  -2   5      514.59      597.43     46.09 o 
  -6  -2   5     2089.85     2186.19     77.86 o 
  -5  -2   5      285.34      322.33     14.89 o 
  -4  -2   5       86.12      124.81      8.02 o 
  -3  -2   5       25.21       39.79      8.59 o 
  -2  -2   5     2428.79     2409.19     48.66 o 
  -1  -2   5     2325.33     2453.85     48.38 o 
   0  -2   5       59.60       73.57      4.87 o 
   2  -2   5     5033.54     5331.94    138.84 o 
   3  -2   5     3364.85     3424.57     62.98 o 
   4  -2   5      730.54      791.52     22.33 o 
   5  -2   5      169.26      180.06     12.88 o 
   6  -2   5      199.09      205.25     15.17 o 
   7  -2   5      550.08      510.98     22.90 o 
   8  -2   5      396.67      387.60     22.04 o 
   9  -2   5       23.99       34.07     19.18 o 
  10  -2   5       65.62       39.79     19.18 o 
 -11  -1   5       13.09       19.18     26.34 o 
 -10  -1   5      109.70      139.41     31.20 o 
  -9  -1   5      450.96      418.23     40.08 o 
  -8  -1   5       72.15       44.66     26.91 o 
  -7  -1   5       58.24       67.27     11.74 o 
  -6  -1   5     3719.18     3912.08     73.28 o 
  -5  -1   5     2031.71     2076.27     41.79 o 
  -4  -1   5     1496.49     1512.62     36.93 o 
  -3  -1   5     1349.10     1376.64     32.63 o 
  -2  -1   5       46.45       43.80      6.58 o 
  -1  -1   5     3730.94     3832.50    100.19 o 
   0  -1   5    19133.78    19630.23    271.95 o 
   1  -1   5     3744.55     3697.67     66.70 o 
   2  -1   5       65.61       63.55      6.30 o 
   3  -1   5     5069.27     5055.13     89.03 o 
   4  -1   5     2606.17     2622.46     51.81 o 
   5  -1   5      564.04      569.09     21.47 o 
   6  -1   5      389.54      383.02     20.61 o 
   7  -1   5       13.61       15.46     14.60 o 
   8  -1   5      319.45      273.38     25.19 o 
   9  -1   5      117.70      113.07     23.47 o 
  10  -1   5      123.29      117.37     24.90 o 
 -12   0   5       11.41       19.75     28.05 o 
 -11   0   5       96.65      117.65     31.49 o 
 -10   0   5      347.58      363.27     39.22 o 
  -9   0   5        9.97       15.17     23.47 o 
  -8   0   5       13.23        0.00     24.62 o 
  -7   0   5     2607.35     2607.86     92.46 o 
  -6   0   5     1720.28     1703.27     65.84 o 
  -5   0   5       66.81       95.04     12.02 o 
  -4   0   5     5074.00     5271.26    100.19 o 
  -3   0   5     2610.89     2575.51     52.67 o 
  -2   0   5      376.65      385.60     13.74 o 
  -1   0   5     9661.77     9731.81    134.54 o 
   0   0   5     1795.15     1958.61     35.78 o 
   1   0   5        2.48       11.45      4.01 o 
   2   0   5     3743.82     3781.83     67.27 o 
   3   0   5     3944.27     4132.50     74.43 o 
   4   0   5      290.41      285.40     16.32 o 
   5   0   5      335.85      341.23     19.18 o 
   6   0   5       21.00       34.07     18.89 o 
   7   0   5      171.71      174.91     23.19 o 
   8   0   5       17.70       32.92     18.32 o 
   9   0   5        9.94        0.00     20.32 o 
 -12   1   5       67.23       58.40     33.21 o 
 -11   1   5       21.71       19.47     27.48 o 
 -10   1   5      113.95      120.52     33.49 o 
  -9   1   5      100.40      130.25     29.49 o 
  -8   1   5      801.49      823.87     53.82 o 
  -7   1   5      332.80      318.04     33.78 o 
  -6   1   5     1736.73     1726.74     43.51 o 
  -5   1   5     1513.21     1524.07     38.36 o 
  -4   1   5      310.99      334.64     10.59 o 
  -3   1   5      751.38      769.48     18.03 o 
  -2   1   5       70.04       53.53      5.15 o 
  -1   1   5     8578.36     8453.08    117.65 o 
   0   1   5       55.50       50.67      4.58 o 
   1   1   5      727.65      760.89     17.46 o 
   2   1   5      505.54      501.25     15.46 o 
   3   1   5     4727.30     4348.34     78.72 o 
   4   1   5     1104.95     1131.03     42.08 o 
   5   1   5      151.14      158.30     22.33 o 
   6   1   5        7.09        0.00     17.18 o 
   7   1   5      184.54      181.20     26.05 o 
   8   1   5      636.42      617.76     38.07 o 
   9   1   5       40.09       34.35     23.47 o 
 -12   2   5       18.44       22.90     28.05 o 
 -11   2   5       19.47       46.66     28.63 o 
 -10   2   5       41.73       60.97     29.77 o 
  -9   2   5      233.32      219.85     33.78 o 
  -8   2   5       43.71       62.69     27.20 o 
  -7   2   5     1513.95     1581.89     66.99 o 
  -6   2   5      485.20      474.62     22.33 o 
  -5   2   5     2124.86     2019.88     34.64 o 
  -4   2   5     7735.77     7679.59    128.82 o 
  -3   2   5     2951.39     2918.46     44.94 o 
  -2   2   5     1149.11     1012.51     19.47 o 
  -1   2   5     1196.16     1392.96     23.47 o 
   0   2   5     2146.86     2001.27     56.11 o 
   1   2   5     6020.52     5754.18    136.83 o 
   2   2   5     3935.01     3932.97     99.91 o 
   3   2   5      243.34      221.00     21.47 o 
   4   2   5      986.23      981.03     41.79 o 
   5   2   5     2136.31     2175.60     68.70 o 
   6   2   5      609.66      598.58     38.07 o 
   7   2   5      428.27      466.61     36.93 o 
   8   2   5       51.35       10.02     21.18 o 
 -12   3   5        1.26        0.00     25.76 o 
 -11   3   5       25.93       19.18     28.05 o 
 -10   3   5      910.57      866.23     55.82 o 
  -9   3   5        0.19        0.00     26.62 o 
  -8   3   5       18.55        0.00     24.05 o 
  -7   3   5        0.98        0.00     11.74 o 
  -6   3   5     1504.78     1551.83     29.49 o 
  -5   3   5     1537.84     1508.61     27.77 o 
  -4   3   5       74.61       86.74      6.87 o 
  -3   3   5        6.37        6.58      5.15 o 
  -2   3   5     2018.92     2032.18     33.49 o 
  -1   3   5     2107.42     2059.67     58.40 o 
   0   3   5      147.89      116.22     15.74 o 
   1   3   5      174.58      150.86     19.18 o 
   2   3   5      737.75      715.37     36.36 o 
   3   3   5     1418.47     1406.99     52.10 o 
   4   3   5      120.69      169.75     23.19 o 
   5   3   5      687.35      703.64     38.36 o 
   6   3   5       10.35        0.00     21.47 o 
   7   3   5      153.06      166.32     29.77 o 
 -12   4   5        1.17        0.00     26.34 o 
 -11   4   5       97.83       38.93     28.34 o 
 -10   4   5       34.19        8.87     27.77 o 
  -9   4   5        0.09       18.61     23.76 o 
  -8   4   5       49.83       41.51     26.91 o 
  -7   4   5      125.89      140.56     11.16 o 
  -6   4   5        8.91       10.88      7.16 o 
  -5   4   5     1297.60     1303.07     39.50 o 
  -4   4   5     1620.15     1513.19     33.21 o 
  -3   4   5       41.30       34.07      5.44 o 
  -2   4   5      480.68      494.95     13.74 o 
  -1   4   5      506.42      490.94     28.05 o 
   0   4   5     1073.67      987.32     42.37 o 
   1   4   5      287.93      287.98     26.05 o 
   2   4   5       10.67        0.00     19.47 o 
   3   4   5       54.85       73.57     22.61 o 
   4   4   5     1553.76     1423.59     54.10 o 
   5   4   5      341.71      359.55     34.92 o 
   6   4   5       36.56       42.65     22.90 o 
   7   4   5        9.36        0.00     22.04 o 
 -12   5   5        4.82        0.00     27.20 o 
 -11   5   5        8.13        7.73     25.76 o 
 -10   5   5       51.93        0.00     24.05 o 
  -9   5   5       38.18       25.76     23.47 o 
  -8   5   5      717.23      708.50     44.66 o 
  -7   5   5       60.50       46.66      9.16 o 
  -6   5   5      118.09      138.55     10.59 o 
  -5   5   5      636.71      640.66     17.46 o 
  -4   5   5     1925.11     1914.24     33.49 o 
  -3   5   5     2106.92     2109.19     35.78 o 
  -2   5   5     1065.59     1060.03     40.65 o 
  -1   5   5     1525.80     1357.46     48.95 o 
   0   5   5      209.95      228.15     24.33 o 
   1   5   5      863.51      836.75     43.80 o 
   2   5   5      455.07      445.71     42.65 o 
   3   5   5     1322.95     1283.89     59.26 o 
   4   5   5      220.11      211.55     27.20 o 
   5   5   5      180.52      186.36     30.34 o 
   6   5   5      197.90      183.78     29.49 o 
 -12   6   5       55.39        0.00     26.62 o 
 -11   6   5       12.06       18.61     28.05 o 
 -10   6   5        0.38        0.00     22.33 o 
  -9   6   5      292.57      255.35     31.49 o 
  -8   6   5      228.18      222.71     16.89 o 
  -7   6   5      238.86      246.47     16.60 o 
  -6   6   5      269.03      305.16     16.60 o 
  -5   6   5      472.25      511.84     16.89 o 
  -4   6   5      316.38      333.50     16.60 o 
  -3   6   5        5.01       21.18      9.73 o 
  -2   6   5      436.88      415.08     19.18 o 
  -1   6   5      191.91      260.79     27.20 o 
   0   6   5      860.31      783.79     52.67 o 
   1   6   5      118.72       94.75     38.65 o 
   2   6   5        7.37       11.74     34.92 o 
   3   6   5       70.36       69.28     41.79 o 
   4   6   5      596.58      585.41     42.08 o 
   5   6   5       56.13       38.65     24.05 o 
 -12   7   5       86.31       65.84     29.20 o 
 -11   7   5       11.91        0.00     23.76 o 
 -10   7   5        8.19        1.72     25.48 o 
  -9   7   5        2.35        0.00     21.76 o 
  -8   7   5      270.33      269.66     18.03 o 
  -7   7   5      152.60      167.18     14.89 o 
  -6   7   5      375.45      368.13     19.18 o 
  -5   7   5       40.42       39.79     14.31 o 
  -4   7   5      453.35      507.83     31.49 o 
  -3   7   5      560.92      546.76     34.64 o 
  -2   7   5        0.59        0.00     17.75 o 
  -1   7   5       36.15        0.00     36.36 o 
   0   7   5     1011.27     1064.61     54.96 o 
   1   7   5      906.08      884.84     50.38 o 
   2   7   5      211.73      171.76     37.79 o 
   3   7   5      146.06      131.39     25.76 o 
   4   7   5       88.62       73.28     27.20 o 
 -11   8   5       22.93        0.00     24.05 o 
 -10   8   5       55.55       70.42     28.63 o 
  -9   8   5       98.92      102.48     14.31 o 
  -8   8   5      214.86      214.70     16.89 o 
  -7   8   5        0.21        4.29     10.02 o 
  -6   8   5      444.24      410.50     26.05 o 
  -5   8   5     1263.63     1328.26     49.24 o 
  -4   8   5      164.58      133.69     20.61 o 
  -3   8   5      388.09      438.27     30.34 o 
  -2   8   5      516.53      563.37     34.64 o 
  -1   8   5      394.33      396.19     42.08 o 
   0   8   5       73.67       60.40     36.64 o 
   1   8   5       30.51       68.99     36.93 o 
   2   8   5       21.84       32.06     20.04 o 
   3   8   5      142.40      115.94     26.34 o 
 -11   9   5       16.05        0.00     25.19 o 
 -10   9   5       23.93        0.00     25.19 o 
  -9   9   5       40.46       20.61     12.60 o 
  -8   9   5        8.51       15.17     12.88 o 
  -7   9   5        2.30        0.00     13.45 o 
  -6   9   5       29.74       30.06     14.60 o 
  -5   9   5       33.76       26.91     15.46 o 
  -4   9   5      139.35      139.70     21.47 o 
  -3   9   5      168.55      177.20     25.76 o 
  -2   9   5        8.28        1.72     17.75 o 
  -1   9   5        0.10        0.00     38.65 o 
   0   9   5      109.71      142.27     40.36 o 
   1   9   5       56.84       79.29     24.62 o 
 -10  10   5       46.59       36.64     16.89 o 
  -9  10   5        7.14        0.00     13.45 o 
  -8  10   5        1.79        0.86     15.17 o 
  -7  10   5       81.93       89.31     18.89 o 
  -6  10   5        8.72       12.31     17.18 o 
  -5  10   5        7.04       19.75     16.89 o 
  -4  10   5       66.28       91.89     20.90 o 
  -3  10   5      388.63      406.78     35.21 o 
  -2  10   5      273.81      308.02     30.92 o 
  -1  10   5      118.22      109.64     42.08 o 
  -8  11   5      129.59      106.78     21.76 o 
  -7  11   5        0.21        5.15     15.46 o 
  -6  11   5       13.67       28.34     17.75 o 
  -5  11   5        0.21        2.58     16.32 o 
  -4  11   5      324.33      324.62     30.63 o 
  -3  11   5       35.71       63.55     21.47 o 
   3 -13   6      129.08      114.22     39.50 o 
   4 -13   6        5.15        0.00     36.64 o 
   5 -13   6       12.68       17.18     19.18 o 
  -1 -12   6       38.64       10.02     19.18 o 
   0 -12   6       59.31       29.20     20.04 o 
   1 -12   6      160.13      199.24     36.07 o 
   2 -12   6       44.98       87.60     39.22 o 
   3 -12   6       47.93       58.40     22.61 o 
   4 -12   6       19.46       39.50     12.60 o 
   5 -12   6       11.61        3.44     19.75 o 
   6 -12   6        0.71        0.00     18.61 o 
   7 -12   6      191.84      190.08     19.47 o 
  -2 -11   6      137.39      140.84     24.33 o 
  -1 -11   6       70.62       79.87     19.75 o 
   0 -11   6       68.01       85.31     20.32 o 
   1 -11   6      129.46      120.80     22.61 o 
   2 -11   6      904.35      874.54     47.23 o 
   3 -11   6       98.74       92.46     14.03 o 
   4 -11   6      132.07      154.58     16.03 o 
   5 -11   6      248.34      213.84     27.48 o 
   6 -11   6      331.89      324.91     30.92 o 
   7 -11   6        1.21        0.29     12.60 o 
   8 -11   6       16.28       30.06     20.90 o 
   9 -11   6       13.73        9.73     21.47 o 
  -4 -10   6      122.26      102.48     22.90 o 
  -3 -10   6       38.04       12.60     17.46 o 
  -2 -10   6      446.62      422.81     33.49 o 
  -1 -10   6      474.38      429.11     31.49 o 
   0 -10   6       82.97       91.89     20.04 o 
   1 -10   6      323.28      339.79     29.20 o 
   2 -10   6       46.96       36.93     18.32 o 
   3 -10   6      674.58      713.37     26.05 o 
   4 -10   6       52.80       21.76     16.89 o 
   5 -10   6        2.78       16.60     18.89 o 
   6 -10   6       11.40        0.00     15.17 o 
   7 -10   6      160.55      219.28     29.77 o 
   8 -10   6       84.11       70.42     24.62 o 
   9 -10   6       22.04       33.21     21.76 o 
  -5  -9   6       16.98       27.48     16.89 o 
  -4  -9   6       60.58       58.97     18.32 o 
  -3  -9   6      642.23      539.89     34.64 o 
  -2  -9   6      209.17      185.21     24.05 o 
  -1  -9   6       91.49       83.59     19.18 o 
   0  -9   6      115.67       98.47     18.89 o 
   1  -9   6        0.36       13.45      8.87 o 
   2  -9   6       31.37       37.50     10.02 o 
   3  -9   6      298.26      297.43     30.06 o 
   4  -9   6      158.71      162.60     22.61 o 
   5  -9   6      150.46      174.62     22.61 o 
   6  -9   6       50.48       58.97     18.61 o 
   7  -9   6       82.14      112.79     24.62 o 
   8  -9   6      209.12      222.43     30.34 o 
   9  -9   6       23.94        7.16     21.18 o 
  10  -9   6        9.55        0.00     21.47 o 
  -6  -8   6      436.00      444.28     34.92 o 
  -5  -8   6      101.35      141.70     22.90 o 
  -4  -8   6       33.81       48.66     18.61 o 
  -3  -8   6      344.52      353.82     29.49 o 
  -2  -8   6      264.49      288.84     26.05 o 
  -1  -8   6     1071.59      978.73     45.80 o 
   0  -8   6      132.48      130.54     20.04 o 
   1  -8   6      202.27      208.11     14.89 o 
   2  -8   6       41.72       52.96     10.31 o 
   3  -8   6     2845.11     2821.13     91.89 o 
   4  -8   6      804.17      788.66     40.65 o 
   5  -8   6      340.24      301.15     28.63 o 
   6  -8   6       82.89       68.13     16.89 o 
   7  -8   6      134.18      139.70     23.19 o 
   8  -8   6       12.29        0.00     18.89 o 
   9  -8   6       23.11       21.18     20.32 o 
  10  -8   6       26.38        4.29     20.32 o 
  -7  -7   6      195.96      225.00     26.62 o 
  -6  -7   6        0.16        0.00     15.17 o 
  -5  -7   6      609.28      632.64     38.36 o 
  -4  -7   6     1550.16     1456.51     56.68 o 
  -3  -7   6      989.89      905.17     42.08 o 
  -2  -7   6      384.72      336.93     27.48 o 
  -1  -7   6      551.61      559.65     32.63 o 
   0  -7   6     1448.64     1333.13     31.49 o 
   1  -7   6      288.51      287.69     14.89 o 
   2  -7   6     1538.33     1581.89     58.11 o 
   3  -7   6       39.11       45.23     15.74 o 
   4  -7   6      367.41      373.86     30.06 o 
   5  -7   6      565.65      527.58     33.49 o 
   6  -7   6      432.81      443.42     32.63 o 
   7  -7   6      205.53      225.29     25.76 o 
   8  -7   6      171.49      183.78     25.76 o 
   9  -7   6        0.38        0.00     17.46 o 
  10  -7   6       52.44       60.69     22.90 o 
  -8  -6   6        4.48       42.37     36.93 o 
  -7  -6   6       95.67       97.62     23.47 o 
  -6  -6   6     1156.66     1120.72     52.10 o 
  -5  -6   6      506.12      480.06     32.63 o 
  -4  -6   6      106.50      104.49     21.76 o 
  -3  -6   6      703.84      614.04     33.78 o 
  -2  -6   6     1946.53     1920.26     65.27 o 
  -1  -6   6       89.91       87.60      7.16 o 
   0  -6   6      800.30      829.88     18.03 o 
   1  -6   6        0.39        4.29      7.44 o 
   2  -6   6      222.02      278.53     16.60 o 
   3  -6   6     1227.92     1282.75     33.78 o 
   4  -6   6      101.32      117.65     11.16 o 
   5  -6   6      588.60      598.86     33.49 o 
   6  -6   6      613.00      645.81     37.21 o 
   7  -6   6       72.81       70.13     20.90 o 
   8  -6   6        0.95        0.29     17.75 o 
   9  -6   6      282.00      289.41     30.92 o 
  10  -6   6       26.21        2.00     23.19 o 
  -9  -5   6      101.99      150.00     43.80 o 
  -8  -5   6      111.74      120.23     26.34 o 
  -7  -5   6        1.87       14.60     20.32 o 
  -6  -5   6      550.58      519.28     34.92 o 
  -5  -5   6     2371.75     2292.97     78.15 o 
  -4  -5   6      648.58      639.51     37.21 o 
  -3  -5   6      148.78      153.44     20.04 o 
  -2  -5   6     1156.41     1179.69     30.34 o 
  -1  -5   6     7185.52     7149.43    101.34 o 
   0  -5   6     2372.32     2347.07     49.24 o 
   1  -5   6      243.38      264.22     13.17 o 
   2  -5   6       72.56       88.74     13.74 o 
   3  -5   6      457.48      465.75     19.47 o 
   4  -5   6     1713.97     1646.87     60.40 o 
   5  -5   6      537.24      515.27     38.07 o 
   6  -5   6      226.86      265.65     38.07 o 
   7  -5   6      232.37      198.09     23.47 o 
   8  -5   6     1451.65     1402.41     58.97 o 
   9  -5   6        8.78        0.00     20.32 o 
  10  -5   6       53.17       50.10     15.17 o 
 -10  -4   6       26.93       29.77     27.20 o 
  -9  -4   6      362.62      434.55     38.65 o 
  -8  -4   6      448.73      504.68     39.22 o 
  -7  -4   6      324.55      349.81     35.21 o 
  -6  -4   6      228.05      235.88     28.34 o 
  -5  -4   6       86.39       66.41     19.75 o 
  -4  -4   6      509.58      403.06     28.63 o 
  -3  -4   6     3751.79     3634.97     73.00 o 
  -2  -4   6     2407.46     2310.72     49.24 o 
  -1  -4   6     1267.30     1308.22     31.20 o 
   0  -4   6      695.99      672.43     20.04 o 
   1  -4   6     1267.92     1400.40     33.21 o 
   2  -4   6       74.52       56.68     12.60 o 
   3  -4   6     1036.26     1021.39     41.51 o 
   5  -4   6      429.76      464.89     39.22 o 
   6  -4   6      185.25      191.80     23.19 o 
   7  -4   6        4.58        0.00     16.03 o 
   8  -4   6      126.42      145.42     15.74 o 
   9  -4   6      177.13      176.34     18.32 o 
  10  -4   6       38.35        1.72     16.89 o 
 -10  -3   6      291.22      354.68     38.36 o 
  -9  -3   6      269.03      353.25     38.36 o 
  -8  -3   6      124.21      127.39     26.91 o 
  -7  -3   6      172.46      168.90     30.34 o 
  -6  -3   6       18.75        0.00     22.61 o 
  -5  -3   6      962.66     1015.38     48.66 o 
  -4  -3   6     1877.73     1929.13     45.23 o 
  -3  -3   6      147.40      147.14     11.16 o 
  -2  -3   6      746.99      715.95     21.47 o 
  -1  -3   6     4440.06     4339.47     82.16 o 
   0  -3   6     2288.71     2372.27     47.81 o 
   1  -3   6     2064.64     1945.73     40.65 o 
   2  -3   6      868.75      942.38     34.35 o 
   3  -3   6      166.18      146.85     13.74 o 
   4  -3   6     1068.84     1113.57     41.79 o 
   5  -3   6       47.68       48.66     11.16 o 
   6  -3   6      107.87      114.51     13.45 o 
   7  -3   6        3.52        2.00     10.59 o 
   8  -3   6      321.25      308.88     21.18 o 
   9  -3   6       24.58       23.47     18.61 o 
  10  -3   6      349.78      322.33     29.20 o 
 -11  -2   6        2.26        0.00     25.48 o 
 -10  -2   6        3.31        2.00     27.48 o 
  -9  -2   6      459.54      485.50     44.66 o 
  -8  -2   6      747.64      803.26     48.38 o 
  -7  -2   6        7.02        0.00     23.76 o 
  -6  -2   6      462.83      553.35     39.79 o 
  -5  -2   6     2036.53     2081.42     49.52 o 
  -4  -2   6     3574.88     3581.16     73.00 o 
  -3  -2   6     3054.00     3238.21     65.55 o 
  -2  -2   6     2082.25     2139.53     45.23 o 
  -1  -2   6      678.71      720.24     19.75 o 
   0  -2   6     9863.71     9628.76    159.16 o 
   1  -2   6     6767.12     6796.18     97.90 o 
   2  -2   6       11.17       13.17      8.02 o 
   3  -2   6       13.57       30.63      5.73 o 
   4  -2   6      205.90      197.24     13.74 o 
   5  -2   6     2437.91     2409.48     50.67 o 
   6  -2   6      632.38      600.87     24.33 o 
   7  -2   6      180.63      200.38     22.90 o 
   8  -2   6       16.99        5.44     15.46 o 
   9  -2   6      162.13      125.10     22.33 o 
  10  -2   6        5.17        0.00     18.61 o 
 -11  -1   6      209.55      226.72     35.50 o 
 -10  -1   6      794.65      867.95     54.39 o 
  -9  -1   6      629.22      610.89     45.52 o 
  -8  -1   6      637.10      700.77     50.10 o 
  -7  -1   6     1498.03     1626.55     68.42 o 
  -6  -1   6      154.64      166.03     26.34 o 
  -5  -1   6      690.14      680.16     24.90 o 
  -4  -1   6       93.13       84.73     11.45 o 
  -3  -1   6      719.92      707.36     22.33 o 
  -2  -1   6     2185.01     2200.22     45.80 o 
  -1  -1   6     6658.47     6721.75     94.18 o 
   0  -1   6     2801.43     2862.64     42.94 o 
   1  -1   6     1330.28     1497.73     29.77 o 
   2  -1   6      419.29      393.90     13.74 o 
   3  -1   6       83.19       89.89      8.87 o 
   4  -1   6      685.95      685.03     22.04 o 
   5  -1   6      289.08      266.23     17.75 o 
   6  -1   6      131.44      156.01     21.47 o 
   7  -1   6      101.28       89.31     18.32 o 
   8  -1   6       60.89       59.54     20.90 o 
   9  -1   6        8.14        0.00     16.60 o 
 -12   0   6        4.75        0.00     26.62 o 
 -11   0   6       28.09       48.66     28.05 o 
 -10   0   6      124.29      124.81     30.63 o 
  -9   0   6     1093.19     1132.46     58.40 o 
  -8   0   6      505.17      516.99     47.23 o 
  -7   0   6      105.76      100.76     26.91 o 
  -6   0   6      167.53      163.74     15.46 o 
  -5   0   6     2190.61     2328.18     52.39 o 
  -4   0   6      617.34      556.21     21.47 o 
  -3   0   6      240.47      261.93      8.59 o 
  -2   0   6       26.23       26.05      4.58 o 
  -1   0   6     1692.92     1631.42     26.62 o 
   0   0   6     5760.08     5711.82     81.01 o 
   1   0   6     1752.54     1963.20     37.50 o 
   2   0   6      259.43      203.53     10.88 o 
   3   0   6      504.05      522.14     18.03 o 
   4   0   6     1470.98     1444.20     48.38 o 
   5   0   6      463.94      521.57     33.78 o 
   6   0   6       12.68       29.77     16.32 o 
   7   0   6       90.16       77.29     21.76 o 
   8   0   6      280.38      312.31     31.20 o 
   9   0   6      185.71      144.56     25.19 o 
 -12   1   6      154.14      164.60     34.64 o 
 -11   1   6        0.85        0.00     28.63 o 
 -10   1   6       32.22       50.95     28.05 o 
  -9   1   6       67.15       70.71     27.20 o 
  -8   1   6     1691.79     1743.35     75.86 o 
  -7   1   6     2636.31     2499.94     89.03 o 
  -6   1   6      661.05      714.23     26.91 o 
  -5   1   6      754.43      773.48     25.76 o 
  -4   1   6     2520.48     2531.43     40.36 o 
  -3   1   6     5199.48     4761.14     69.28 o 
  -2   1   6     5248.87     5226.60     75.57 o 
  -1   1   6      708.09      664.70     14.31 o 
   0   1   6       34.51       28.34      4.01 o 
   1   1   6     7719.00     7801.54    133.11 o 
   2   1   6     2158.67     2124.93     60.97 o 
   3   1   6      115.88      122.52     17.75 o 
   4   1   6      206.06      254.20     23.47 o 
   5   1   6      135.53      164.89     23.76 o 
   6   1   6      610.49      643.23     36.07 o 
   7   1   6      226.86      250.48     27.48 o 
   8   1   6        9.30       14.60     19.47 o 
 -12   2   6       19.77       24.90     28.63 o 
 -11   2   6       11.70        6.87     30.06 o 
 -10   2   6      277.26      318.61     38.07 o 
  -9   2   6      996.34      927.21     54.10 o 
  -8   2   6       80.99       97.90     28.34 o 
  -7   2   6      518.40      489.22     25.48 o 
  -6   2   6      866.77      877.97     29.77 o 
  -5   2   6     1127.59     1161.37     23.47 o 
  -4   2   6     1786.28     1806.32     31.49 o 
  -3   2   6      106.37      125.38      7.73 o 
  -2   2   6     2666.41     2577.23     40.65 o 
  -1   2   6      231.39      223.57      7.16 o 
   0   2   6     2790.07     2510.24     67.84 o 
   1   2   6      323.34      347.81     26.34 o 
   2   2   6     1102.48     1117.29     43.23 o 
   3   2   6      329.39      366.13     29.20 o 
   4   2   6       57.49       58.97     19.75 o 
   5   2   6       41.01       34.35     18.89 o 
   6   2   6       28.48       34.35     22.33 o 
   7   2   6      229.39      287.69     32.92 o 
   8   2   6        4.35        0.00     23.19 o 
 -12   3   6      187.53      222.14     41.79 o 
 -11   3   6       65.75       43.51     31.49 o 
 -10   3   6      108.28      103.34     29.77 o 
  -9   3   6      142.32      131.97     29.77 o 
  -8   3   6      620.25      640.66     48.95 o 
  -7   3   6      389.69      406.49     24.62 o 
  -6   3   6      849.12      859.94     21.18 o 
  -5   3   6     1325.40     1301.35     29.49 o 
  -4   3   6      879.29      834.17     18.89 o 
  -3   3   6     1610.88     1557.27     28.34 o 
  -2   3   6       42.42       37.50      8.02 o 
  -1   3   6      338.25      299.72     16.60 o 
   0   3   6      896.14      872.82     38.65 o 
   1   3   6     4313.47     3913.51    101.91 o 
   2   3   6      685.71      638.37     34.64 o 
   3   3   6      535.68      472.91     32.63 o 
   4   3   6      371.55      317.47     31.78 o 
   5   3   6      279.83      324.62     30.92 o 
   6   3   6      455.97      469.19     36.36 o 
   7   3   6        0.07       13.17     22.61 o 
 -12   4   6       37.44       23.19     31.78 o 
 -11   4   6      300.88      260.79     36.93 o 
 -10   4   6       11.09       20.32     28.05 o 
  -9   4   6      494.19      489.22     41.22 o 
  -8   4   6       11.32       28.05     13.45 o 
  -7   4   6     3761.91     3760.07     60.69 o 
  -6   4   6     1026.67      984.75     23.19 o 
  -5   4   6        6.72        3.44      6.87 o 
  -4   4   6        3.54        4.58      6.87 o 
  -3   4   6      864.43      889.42     20.90 o 
  -2   4   6     2534.96     2344.50     48.38 o 
  -1   4   6     1700.09     1678.94     54.96 o 
   0   4   6      999.28      888.56     42.65 o 
   1   4   6        0.20        8.02     19.75 o 
   2   4   6     1307.90     1237.23     49.52 o 
   3   4   6      684.71      335.21     32.63 o 
   4   4   6       45.09       22.90     41.79 o 
   5   4   6       27.43       33.21     21.18 o 
   6   4   6      100.21       75.29     24.62 o 
 -12   5   6      174.60      170.04     35.21 o 
 -11   5   6        3.08        3.15     28.91 o 
 -10   5   6        2.20        9.73     26.91 o 
  -9   5   6      345.00      277.39     35.21 o 
  -8   5   6      911.40      828.16     22.90 o 
  -7   5   6      427.44      408.21     20.61 o 
  -6   5   6       10.23        8.02      6.58 o 
  -5   5   6      631.82      620.62     22.04 o 
  -4   5   6      785.47      751.73     32.35 o 
  -3   5   6      337.51      335.79     24.90 o 
  -2   5   6      191.04      211.55     14.60 o 
  -1   5   6      241.06      247.33     24.33 o 
   0   5   6      228.09      210.40     24.90 o 
   1   5   6     1021.83      946.39     53.82 o 
   2   5   6       67.86       14.89     32.06 o 
   3   5   6      308.46      334.93     40.94 o 
   4   5   6       99.46      113.65     24.05 o 
   5   5   6      103.89       93.32     25.19 o 
 -12   6   6       37.52        0.00     26.34 o 
 -11   6   6        2.29        8.87     28.34 o 
 -10   6   6        0.13        0.00     23.47 o 
  -9   6   6        3.17        6.58     24.05 o 
  -8   6   6      165.29      164.03     14.89 o 
  -7   6   6     2693.71     2748.13     56.11 o 
  -6   6   6     1431.47     1376.93     29.20 o 
  -5   6   6      575.82      539.32     20.90 o 
  -4   6   6      843.49      939.80     27.48 o 
  -3   6   6     1469.34     1499.16     36.93 o 
  -2   6   6      550.23      504.40     34.92 o 
  -1   6   6       82.46       83.30     19.47 o 
   0   6   6       41.67       39.22     41.22 o 
   1   6   6      808.24      752.87     49.81 o 
   2   6   6     1336.95     1320.82     60.97 o 
   3   6   6      486.79      455.16     38.36 o 
   4   6   6        0.11        7.16     20.90 o 
 -12   7   6        5.68        0.00     29.49 o 
 -11   7   6       31.21       28.63     26.34 o 
 -10   7   6      233.96      280.82     37.50 o 
  -9   7   6       34.47       49.52     12.31 o 
  -8   7   6       22.14       34.07     11.74 o 
  -7   7   6       53.65       46.95     12.02 o 
  -6   7   6     1590.39     1631.99     52.96 o 
  -5   7   6     1137.69     1190.57     43.80 o 
  -4   7   6      525.54      541.04     30.63 o 
  -3   7   6       15.50       28.05     16.03 o 
  -2   7   6      526.69      558.21     23.19 o 
  -1   7   6     1109.68     1073.20     54.96 o 
   0   7   6      170.92      133.11     34.07 o 
   1   7   6      108.66       88.17     36.07 o 
   2   7   6       13.50       68.70     37.79 o 
   3   7   6      398.84      375.29     35.21 o 
 -11   8   6       92.05       97.90     32.92 o 
 -10   8   6       14.41        0.00     25.76 o 
  -9   8   6        0.02        0.00     10.88 o 
  -8   8   6       47.39       43.23     13.74 o 
  -7   8   6      267.56      292.28     25.19 o 
  -6   8   6      214.15      220.14     21.18 o 
  -5   8   6      105.75      115.36     18.32 o 
  -4   8   6      766.61      781.21     37.50 o 
  -3   8   6      120.25      135.98     23.19 o 
  -2   8   6        3.37        0.00     18.89 o 
  -1   8   6      233.28      284.26     40.94 o 
   0   8   6       95.26       94.75     37.50 o 
   1   8   6       44.53       60.97     39.79 o 
   2   8   6      244.12      205.25     30.63 o 
 -10   9   6       39.04       46.66     16.89 o 
  -9   9   6       14.92       33.21     14.03 o 
  -8   9   6        2.41       12.31     14.89 o 
  -7   9   6       60.10       49.24     16.03 o 
  -6   9   6      284.96      336.93     26.34 o 
  -5   9   6      183.01      207.54     25.19 o 
  -4   9   6        0.92        0.00     17.18 o 
  -3   9   6       32.77       49.24     21.76 o 
  -2   9   6      804.16      829.31     44.94 o 
  -1   9   6      570.15      575.39     50.38 o 
   0   9   6        4.53       20.04     39.22 o 
  -9  10   6      100.45       85.31     19.18 o 
  -8  10   6       37.84       24.05     15.46 o 
  -7  10   6      108.56      106.78     21.47 o 
  -6  10   6        2.06        6.01     17.46 o 
  -5  10   6      139.92      187.22     26.34 o 
  -4  10   6      224.20      273.67     28.34 o 
  -3  10   6      273.69      315.46     31.20 o 
  -2  10   6        6.29       25.48     20.04 o 
   0 -12   7       14.86        3.72     18.32 o 
   1 -12   7      381.83      433.69     36.36 o 
   2 -12   7      205.91      225.00     30.92 o 
   3 -12   7       18.57        2.86     19.75 o 
   4 -12   7       84.33      101.62     23.76 o 
   5 -12   7      271.44      289.70     34.07 o 
   6 -12   7      217.21      199.24     27.77 o 
   7 -12   7       11.82        7.44     17.46 o 
  -2 -11   7        7.22        3.44     17.18 o 
  -1 -11   7       59.83       63.26     20.90 o 
   0 -11   7      512.24      490.66     37.79 o 
   1 -11   7       39.00       39.79     19.18 o 
   2 -11   7        6.25        6.30     18.32 o 
   3 -11   7      106.08       94.75     21.76 o 
   4 -11   7       55.71       79.58     23.19 o 
   5 -11   7        0.47        0.00     17.18 o 
   6 -11   7      294.46      309.45     30.92 o 
   7 -11   7       89.21       86.74     16.89 o 
   8 -11   7       95.69       92.75     25.48 o 
  -4 -10   7       44.08       63.26     20.32 o 
  -3 -10   7       55.84       71.85     21.47 o 
  -2 -10   7       47.71       43.51     17.75 o 
  -1 -10   7        3.24        0.29     14.89 o 
   0 -10   7       38.61       39.22     18.89 o 
   1 -10   7      349.91      358.69     32.35 o 
   2 -10   7      304.39      337.79     30.92 o 
   3 -10   7      132.14      145.14     23.47 o 
   4 -10   7      171.47      202.10     26.34 o 
   5 -10   7      357.83      373.57     32.35 o 
   6 -10   7        5.67       20.04     16.60 o 
   7 -10   7      214.77      258.50     30.34 o 
   8 -10   7       62.18       79.58     23.47 o 
   9 -10   7      128.96      100.76     27.48 o 
  -5  -9   7      113.01      113.65     23.76 o 
  -4  -9   7       95.76       75.00     20.90 o 
  -3  -9   7      339.23      318.90     30.63 o 
  -2  -9   7       71.52       84.73     19.47 o 
  -1  -9   7       73.74       87.02     20.04 o 
   0  -9   7      158.15      174.62     22.33 o 
   1  -9   7      139.87      135.69     21.76 o 
   2  -9   7     1232.83     1089.52     50.10 o 
   3  -9   7      195.56      189.22     24.62 o 
   4  -9   7      489.74      506.69     35.78 o 
   5  -9   7       44.46       38.07     16.89 o 
   6  -9   7      574.20      566.52     35.78 o 
   7  -9   7        0.59        9.45     17.75 o 
   8  -9   7       10.05       26.34     19.75 o 
   9  -9   7       25.81        7.44     19.75 o 
  -6  -8   7        7.29       23.47     17.75 o 
  -5  -8   7       68.22       63.55     18.61 o 
  -4  -8   7      871.10      772.91     42.37 o 
  -3  -8   7      152.51      163.74     22.90 o 
  -2  -8   7      210.61      217.85     24.62 o 
  -1  -8   7      228.68      256.49     25.76 o 
   0  -8   7       78.60       62.69     17.75 o 
   1  -8   7      355.21      338.94     30.63 o 
   2  -8   7      141.50      149.43     23.19 o 
   3  -8   7        4.51        0.00     14.60 o 
   4  -8   7      372.30      362.41     29.77 o 
   5  -8   7      430.59      369.85     28.91 o 
   6  -8   7       79.59       76.72     18.89 o 
   7  -8   7      125.86      179.77     26.62 o 
   8  -8   7       79.30       76.72     22.61 o 
   9  -8   7       15.72        0.29     19.47 o 
  10  -8   7       62.17       45.80     23.47 o 
  -7  -7   7      214.01      218.42     27.48 o 
  -6  -7   7      220.83      223.00     26.34 o 
  -5  -7   7      296.95      263.93     27.48 o 
  -4  -7   7       99.64      118.51     19.75 o 
  -3  -7   7      474.27      451.44     30.92 o 
  -2  -7   7      420.99      404.49     32.06 o 
  -1  -7   7      107.22       93.61     18.61 o 
   0  -7   7      133.48      117.94     18.89 o 
   1  -7   7      134.87      113.07     20.32 o 
   2  -7   7      975.34     1042.86     46.37 o 
   3  -7   7      142.67      158.30     20.61 o 
   4  -7   7       18.97       13.74     15.17 o 
   5  -7   7      451.47      413.36     29.20 o 
   6  -7   7     1112.18     1162.23     51.24 o 
   7  -7   7      342.51      334.64     32.63 o 
   8  -7   7      134.24      168.90     26.62 o 
   9  -7   7       81.80       64.98     23.47 o 
  10  -7   7      131.08      137.12     29.49 o 
  -8  -6   7      116.51      164.89     41.79 o 
  -7  -6   7        9.33        4.58     18.32 o 
  -6  -6   7       96.60       74.43     22.90 o 
  -5  -6   7     1498.34     1371.77     56.39 o 
  -4  -6   7     1433.77     1351.16     54.96 o 
  -3  -6   7      163.95      195.23     22.61 o 
  -2  -6   7     1551.35     1510.33     38.07 o 
  -1  -6   7     1627.47     1646.59     39.79 o 
   0  -6   7      126.22      125.96     11.74 o 
   1  -6   7      766.74      817.57     25.48 o 
   2  -6   7        1.21        6.58     11.74 o 
   3  -6   7       87.51       94.18     18.61 o 
   4  -6   7     1233.40     1331.70     36.64 o 
   6  -6   7       68.28       49.24     31.20 o 
   7  -6   7      849.97      842.76     44.66 o 
   8  -6   7       93.47       83.88     22.04 o 
   9  -6   7        0.87        0.00     17.75 o 
  10  -6   7       13.16       23.76     15.17 o 
  -9  -5   7        2.53       13.17     23.47 o 
  -8  -5   7       29.43       35.50     22.90 o 
  -7  -5   7      583.43      573.67     38.93 o 
  -6  -5   7      807.42      815.28     44.66 o 
  -5  -5   7      207.45      227.58     27.48 o 
  -4  -5   7        0.13        0.00     16.60 o 
  -3  -5   7     2169.84     2062.81     48.09 o 
  -2  -5   7     1031.63     1017.09     29.20 o 
  -1  -5   7      590.18      582.83     21.18 o 
   0  -5   7       82.03       88.74     10.59 o 
   1  -5   7       17.09       12.60      7.44 o 
   2  -5   7       34.12       29.77     14.89 o 
   3  -5   7       11.72       15.74     12.88 o 
   4  -5   7       53.12       88.17     22.33 o 
   5  -5   7       15.64        0.00     27.20 o 
   6  -5   7      188.40      224.14     32.92 o 
   7  -5   7       28.67       43.51     18.03 o 
   8  -5   7      410.49      403.92     22.33 o 
   9  -5   7       55.90       59.26     15.46 o 
  10  -5   7      105.20      117.65     22.04 o 
 -10  -4   7       98.54      119.94     30.92 o 
  -9  -4   7       91.27      123.95     29.49 o 
  -8  -4   7      253.22      323.48     35.50 o 
  -7  -4   7      229.66      248.19     28.91 o 
  -6  -4   7      113.88      100.19     22.90 o 
  -5  -4   7       18.22        5.73     19.75 o 
  -4  -4   7     1344.56     1346.01     36.36 o 
  -3  -4   7      116.42      106.49     11.74 o 
  -2  -4   7     2894.06     2799.94     58.68 o 
  -1  -4   7       36.37       44.08      8.59 o 
   0  -4   7       36.59       35.78      7.73 o 
   1  -4   7        3.99        1.72      8.59 o 
   2  -4   7      385.46      438.84     17.18 o 
   3  -4   7      725.36      793.52     34.92 o 
   4  -4   7       51.43       65.55     14.60 o 
   5  -4   7      584.91      637.22     44.66 o 
   6  -4   7       84.25       85.02     12.88 o 
   7  -4   7      876.29      852.21     28.34 o 
   8  -4   7        9.22       18.03     17.75 o 
   9  -4   7        0.01        0.00     16.89 o 
  10  -4   7       32.59       14.31     20.04 o 
 -10  -3   7       71.61      111.64     31.49 o 
  -9  -3   7       92.42      123.09     30.63 o 
  -8  -3   7      660.46      733.41     46.09 o 
  -7  -3   7      533.46      549.63     40.08 o 
  -6  -3   7      213.33      203.53     28.63 o 
  -5  -3   7      335.71      331.49     20.32 o 
  -4  -3   7      908.17      984.75     29.77 o 
  -3  -3   7     5987.53     5998.08    113.65 o 
  -2  -3   7     3108.87     3170.66     64.41 o 
  -1  -3   7      915.17      828.16     23.76 o 
   0  -3   7      244.22      231.01      9.16 o 
   1  -3   7        5.61        4.87      4.58 o 
   2  -3   7     1158.27     1212.61     40.65 o 
   3  -3   7        0.16        0.00      8.30 o 
   4  -3   7      107.23      129.68     11.74 o 
   5  -3   7      854.40      803.54     25.76 o 
   6  -3   7      619.12      604.30     23.47 o 
   7  -3   7       35.67       12.31     16.89 o 
   8  -3   7       38.31       49.52     19.75 o 
   9  -3   7       75.29       83.02     22.04 o 
 -11  -2   7      335.46      387.31     41.79 o 
 -10  -2   7      529.20      584.84     48.66 o 
  -9  -2   7      549.80      585.70     44.66 o 
  -8  -2   7       74.46       61.26     24.90 o 
  -7  -2   7       92.06       71.57     25.19 o 
  -6  -2   7     2552.63     2576.66     89.31 o 
  -5  -2   7      547.90      534.45     24.33 o 
  -4  -2   7      864.90      931.22     28.91 o 
  -3  -2   7      290.55      345.52     16.89 o 
  -2  -2   7     3401.18     3483.54     68.99 o 
  -1  -2   7     3557.27     3778.68     72.71 o 
   0  -2   7      371.11      438.56     11.45 o 
   1  -2   7       17.20       14.60      5.73 o 
   2  -2   7       95.79       87.31      8.30 o 
   3  -2   7        1.73        0.29      7.16 o 
   4  -2   7      138.71      155.44     13.17 o 
   5  -2   7      128.26      139.70     14.31 o 
   6  -2   7      160.90      182.92     22.04 o 
   7  -2   7      144.19      118.51     21.18 o 
   8  -2   7       20.09        0.00     17.75 o 
   9  -2   7      266.86      290.56     28.63 o 
 -11  -1   7        0.02       33.21     26.34 o 
 -10  -1   7      104.43      120.80     30.34 o 
  -9  -1   7      734.40      816.42     51.53 o 
  -8  -1   7      135.80      186.36     32.35 o 
  -7  -1   7      220.55      178.34     31.49 o 
  -6  -1   7      126.38      126.24     15.46 o 
  -5  -1   7      777.91      820.14     28.63 o 
  -4  -1   7     2621.44     2663.11     57.83 o 
  -3  -1   7     1023.97      977.59     27.20 o 
  -2  -1   7      132.22      140.27     15.17 o 
  -1  -1   7     3778.49     3896.91     57.25 o 
   0  -1   7     4534.82     4697.87     68.13 o 
   1  -1   7        1.04        0.86      5.15 o 
   2  -1   7      208.32      204.96     12.02 o 
   3  -1   7       15.79       15.17      8.30 o 
   4  -1   7      446.92      441.70     27.48 o 
   5  -1   7      312.61      314.89     26.91 o 
   6  -1   7      169.75      182.06     21.47 o 
   7  -1   7       67.45       91.60     20.32 o 
   8  -1   7      485.73      485.79     34.07 o 
   9  -1   7        6.32       10.31     20.04 o 
 -11   0   7      261.05      271.09     37.50 o 
 -10   0   7      298.31      302.87     36.93 o 
  -9   0   7      145.56      139.98     29.49 o 
  -8   0   7      177.90      202.10     32.35 o 
  -7   0   7     1879.99     1942.01     50.38 o 
  -6   0   7     2056.19     1992.97     49.81 o 
  -5   0   7       70.36       64.98     12.31 o 
  -4   0   7      569.29      671.00     15.17 o 
  -3   0   7     1331.35     1177.40     21.18 o 
  -2   0   7     2954.48     2845.75     43.80 o 
  -1   0   7     2795.89     2706.62     41.79 o 
   0   0   7      521.59      533.31     13.17 o 
   1   0   7        2.09        2.86      5.44 o 
   2   0   7     1301.86     1327.69     42.94 o 
   3   0   7      829.23      877.11     36.07 o 
   4   0   7        0.21        0.00     17.18 o 
   5   0   7        0.14        0.00     16.60 o 
   6   0   7      117.73      115.36     22.33 o 
   7   0   7      196.86      229.30     26.34 o 
   8   0   7        0.84        0.00     21.18 o 
 -12   1   7      133.03      154.87     36.93 o 
 -11   1   7        3.33       25.76     26.91 o 
 -10   1   7      782.03      831.60     53.82 o 
  -9   1   7      327.09      371.86     41.51 o 
  -8   1   7      412.04      384.17     40.36 o 
  -7   1   7      485.04      498.38     27.48 o 
  -6   1   7       48.18       53.25     13.74 o 
  -5   1   7      666.90      608.88     16.32 o 
  -4   1   7     1358.86     1415.29     29.49 o 
  -3   1   7     1697.62     1581.32     27.48 o 
  -2   1   7       70.60      104.77      7.44 o 
  -1   1   7     6003.02     5685.77     81.87 o 
   0   1   7       86.43      117.08     14.89 o 
   1   1   7        0.87        4.87     11.74 o 
   2   1   7       34.56       48.66     16.89 o 
   3   1   7      344.69      360.69     28.63 o 
   4   1   7        1.70        0.00     16.32 o 
   5   1   7        5.82       16.60     16.89 o 
   6   1   7        0.25        0.00     16.60 o 
   7   1   7      202.32      199.24     29.20 o 
   8   1   7      344.54      354.97     35.50 o 
 -12   2   7        2.94        4.87     27.77 o 
 -11   2   7      175.30      213.55     35.50 o 
 -10   2   7        7.88        0.00     24.90 o 
  -9   2   7     1098.25     1149.35     59.26 o 
  -8   2   7      657.04      649.82     28.91 o 
  -7   2   7      521.18      557.36     27.48 o 
  -6   2   7      418.70      412.51     15.74 o 
  -5   2   7       42.75       34.35      7.44 o 
  -4   2   7     1001.91     1002.78     21.18 o 
  -3   2   7     1177.42     1201.73     27.77 o 
  -2   2   7     4889.73     4788.04     70.42 o 
  -1   2   7      199.20      216.42     13.74 o 
   0   2   7     2030.44     1971.78     59.26 o 
   1   2   7     1428.42     1411.85     49.24 o 
   2   2   7      799.17      780.93     36.36 o 
   3   2   7        2.28        0.00     18.61 o 
   4   2   7      283.12      291.13     28.05 o 
   5   2   7      303.23      324.91     30.92 o 
   6   2   7       71.34       75.29     25.76 o 
   7   2   7       64.77       42.65     26.05 o 
 -12   3   7        0.14       36.36     29.77 o 
 -11   3   7       52.50       53.25     28.91 o 
 -10   3   7     1033.82     1013.66     58.68 o 
  -9   3   7      223.05      234.16     32.63 o 
  -8   3   7       49.00       47.23     15.46 o 
  -7   3   7     1014.30     1059.75     35.21 o 
  -6   3   7     1308.89     1390.67     28.63 o 
  -5   3   7     1602.44     1548.11     30.06 o 
  -4   3   7      375.27      371.86     14.31 o 
  -3   3   7      305.73      365.84     17.18 o 
  -2   3   7      346.45      360.69     17.75 o 
  -1   3   7     3608.53     3603.77     69.56 o 
   0   3   7     1338.77     1356.60     50.38 o 
   1   3   7       49.46       42.94     17.75 o 
   2   3   7       37.33       49.81     21.18 o 
   3   3   7       16.53       15.46     16.60 o 
   4   3   7       96.88       83.88     39.50 o 
   5   3   7       27.86       60.69     42.94 o 
   6   3   7        8.53        0.00     23.47 o 
 -12   4   7       77.31       36.93     32.63 o 
 -11   4   7      163.15      172.04     33.78 o 
 -10   4   7       33.30       40.36     26.91 o 
  -9   4   7      294.75      327.20     35.50 o 
  -8   4   7     1621.76     1618.25     45.80 o 
  -7   4   7       89.68       82.16     10.31 o 
  -6   4   7        1.62        2.00      8.30 o 
  -5   4   7      293.79      315.46     15.17 o 
  -4   4   7      510.49      509.55     19.47 o 
  -3   4   7       98.58      119.66     12.31 o 
  -2   4   7      857.95      813.27     26.05 o 
  -1   4   7       79.85       82.44     12.88 o 
   0   4   7     1154.21      966.43     42.94 o 
   1   4   7      628.46      574.53     35.78 o 
   2   4   7       32.74       92.18     37.50 o 
   3   4   7        5.12        8.87     32.06 o 
   4   4   7      226.24      258.50     43.51 o 
   5   4   7       76.58       72.42     24.62 o 
 -12   5   7       73.59       57.83     30.06 o 
 -11   5   7       62.71       63.84     31.20 o 
 -10   5   7      187.20      163.17     31.78 o 
  -9   5   7       63.43       73.86     27.20 o 
  -8   5   7      689.62      695.91     21.76 o 
  -7   5   7     1009.70     1034.56     28.91 o 
  -6   5   7      798.75      829.02     22.33 o 
  -5   5   7      263.24      252.48     15.46 o 
  -4   5   7      332.56      361.26     19.47 o 
  -3   5   7      837.03      800.11     26.05 o 
  -2   5   7     1050.81     1138.47     32.35 o 
  -1   5   7     1694.96     1591.91     58.11 o 
   0   5   7      327.18      310.60     27.20 o 
   1   5   7      969.48      886.27     51.24 o 
   2   5   7      896.98      845.91     51.24 o 
   3   5   7      543.19      477.49     42.94 o 
   4   5   7       96.60      103.63     27.48 o 
   5   5   7       61.66       27.48     26.05 o 
 -12   6   7        3.05       26.62     31.20 o 
 -11   6   7        7.38        7.16     27.77 o 
 -10   6   7      118.72      124.81     32.06 o 
  -9   6   7      769.34      764.90     28.05 o 
  -8   6   7      715.45      694.48     25.48 o 
  -7   6   7       56.92       52.67     10.31 o 
  -6   6   7      325.76      351.82     18.61 o 
  -5   6   7     1857.81     1897.07     42.94 o 
  -4   6   7      445.90      278.82     22.90 o 
  -3   6   7        7.73        0.00      6.30 o 
  -2   6   7       34.83       51.81     12.31 o 
  -1   6   7      148.09      150.57     23.19 o 
   0   6   7     1314.89     1340.29     60.69 o 
   1   6   7       91.23      102.48     37.79 o 
   2   6   7        4.51        7.73     34.64 o 
   3   6   7       45.75       77.29     40.65 o 
   4   6   7      184.66      157.73     28.63 o 
 -11   7   7       36.96       30.34     29.49 o 
 -10   7   7       18.68        0.00     22.33 o 
  -9   7   7       23.12       32.06     12.02 o 
  -8   7   7      488.74      465.75     27.77 o 
  -7   7   7      385.76      363.84     25.48 o 
  -6   7   7      519.68      500.39     28.63 o 
  -5   7   7        7.90       16.32     14.31 o 
  -4   7   7      575.75      632.64     34.92 o 
  -3   7   7      178.85      232.45     23.47 o 
  -2   7   7        2.64        0.86      5.73 o 
  -1   7   7        8.58        8.02     10.59 o 
   0   7   7      139.94      154.01     35.21 o 
   1   7   7      191.83      221.28     43.23 o 
   2   7   7      120.48      155.73     42.37 o 
 -11   8   7       78.78       67.56     32.06 o 
 -10   8   7       23.73       40.08     15.74 o 
  -9   8   7      139.86      141.70     18.89 o 
  -8   8   7       96.81       74.71     16.60 o 
  -7   8   7      271.09      275.67     23.19 o 
  -6   8   7      499.05      522.43     30.06 o 
  -5   8   7     1048.76     1082.93     45.52 o 
  -4   8   7      246.92      294.28     27.48 o 
  -3   8   7      168.33      191.80     24.33 o 
  -2   8   7      126.11      154.87     25.48 o 
  -1   8   7      153.23      194.95     25.76 o 
   0   8   7      404.90      452.58     45.80 o 
   1   8   7       26.69       97.33     45.52 o 
 -10   9   7       23.15       23.76     15.17 o 
  -9   9   7       36.65       30.92     16.03 o 
  -8   9   7       95.49      137.12     20.32 o 
  -7   9   7      154.72      155.44     20.90 o 
  -6   9   7        4.88       19.47     17.18 o 
  -5   9   7       23.49       25.76     16.60 o 
  -4   9   7      233.77      254.49     26.91 o 
  -3   9   7      584.27      649.25     40.65 o 
  -2   9   7       89.60       85.31     22.33 o 
  -1   9   7        5.67        7.16     20.90 o 
  -8  10   7        3.76        5.15     14.31 o 
  -7  10   7      301.72      327.49     28.05 o 
  -6  10   7      118.12      160.02     24.62 o 
  -5  10   7       10.99       28.91     20.32 o 
  -4  10   7       17.46       45.52     21.76 o 
   0 -12   8      104.66      127.96     25.48 o 
   1 -12   8       26.98       43.80     22.04 o 
   2 -12   8       95.47      102.20     24.05 o 
   3 -12   8      403.98      434.83     37.50 o 
   4 -12   8       30.75       40.36     21.18 o 
   5 -12   8        7.26        0.00     17.46 o 
   6 -12   8        0.00       10.59     19.47 o 
  -2 -11   8       81.25       87.60     22.61 o 
  -1 -11   8       22.49       57.25     21.18 o 
   0 -11   8      388.93      377.58     33.49 o 
   1 -11   8      244.46      254.20     29.77 o 
   2 -11   8      460.99      479.49     37.79 o 
   3 -11   8       94.98       99.91     23.47 o 
   4 -11   8      645.85      661.84     43.23 o 
   5 -11   8      163.29      202.67     28.34 o 
   6 -11   8      108.43      106.78     24.33 o 
   7 -11   8      113.30       93.32     16.32 o 
  -4 -10   8        7.49       21.18     17.46 o 
  -3 -10   8       13.04        0.00     15.46 o 
  -2 -10   8      157.49      172.33     26.34 o 
  -1 -10   8      722.60      679.88     41.22 o 
   0 -10   8       31.13       12.60     16.89 o 
   1 -10   8       17.12       19.75     18.89 o 
   2 -10   8      900.88      904.31     48.09 o 
   3 -10   8      600.55      664.99     42.65 o 
   4 -10   8       51.83       65.84     20.32 o 
   5 -10   8       63.45       44.08     21.18 o 
   6 -10   8       66.32       68.13     20.32 o 
   7 -10   8      116.90      178.34     28.34 o 
   8 -10   8      293.87      333.78     36.64 o 
  -5  -9   8       67.04       45.52     19.47 o 
  -4  -9   8      154.82      152.01     24.05 o 
  -3  -9   8       30.94       24.90     16.89 o 
  -2  -9   8      118.06      131.11     24.05 o 
  -1  -9   8       41.50       35.78     17.18 o 
   0  -9   8       69.53       84.73     19.18 o 
   1  -9   8      439.85      453.16     34.07 o 
   2  -9   8        5.15        6.01     15.17 o 
   3  -9   8       20.73       12.60     15.46 o 
   4  -9   8      951.43      866.52     46.37 o 
   5  -9   8      262.42      246.76     26.91 o 
   6  -9   8      123.46      141.70     23.47 o 
   7  -9   8        8.42        7.16     18.03 o 
   8  -9   8      120.55      148.28     26.91 o 
   9  -9   8      149.72      170.33     30.34 o 
  -6  -8   8      256.52      244.76     28.05 o 
  -5  -8   8        7.85       17.18     18.32 o 
  -4  -8   8      393.46      335.79     30.06 o 
  -3  -8   8       48.14       45.52     17.46 o 
  -2  -8   8       10.69       22.33     16.03 o 
  -1  -8   8      315.35      336.93     29.77 o 
   0  -8   8       42.23       22.04     16.89 o 
   1  -8   8      706.87      717.38     40.94 o 
   2  -8   8     1478.87     1524.64     60.69 o 
   3  -8   8     1927.21     1877.60     69.28 o 
   4  -8   8       76.74      127.67     22.04 o 
   5  -8   8      871.74      861.37     42.65 o 
   6  -8   8      119.08      133.11     22.33 o 
   7  -8   8      430.16      497.53     38.65 o 
   8  -8   8       56.05       33.49     19.75 o 
   9  -8   8        2.79        0.00     19.47 o 
  -7  -7   8       79.83       85.59     23.76 o 
  -6  -7   8       13.37       23.47     18.03 o 
  -5  -7   8      868.77      907.74     47.52 o 
  -4  -7   8      750.18      703.64     39.50 o 
  -3  -7   8       24.62       25.76     15.74 o 
  -2  -7   8       69.88       72.42     18.61 o 
  -1  -7   8      597.08      590.28     23.76 o 
   0  -7   8      341.65      324.05     27.77 o 
   1  -7   8        0.28       17.75     15.46 o 
   2  -7   8      209.62      216.99     24.62 o 
   3  -7   8      934.87     1003.35     46.37 o 
   4  -7   8     2491.84     2587.82     91.32 o 
   5  -7   8      151.96      168.61     26.91 o 
   6  -7   8        1.80        0.00     26.05 o 
   7  -7   8      264.57      268.80     42.65 o 
   8  -7   8      211.29      264.79     29.49 o 
   9  -7   8      170.37      200.38     30.06 o 
  -8  -6   8       11.71       10.59     19.18 o 
  -7  -6   8        5.91       14.31     18.61 o 
  -6  -6   8      882.87      783.22     44.37 o 
  -5  -6   8      165.57      153.44     22.61 o 
  -4  -6   8      517.81      541.32     36.07 o 
  -3  -6   8       39.11       39.50     16.89 o 
  -2  -6   8        5.86        5.44     10.31 o 
  -1  -6   8       58.29       62.98     11.74 o 
   0  -6   8      211.50      211.84     15.17 o 
   1  -6   8        0.43        5.73      9.73 o 
   2  -6   8       65.46       44.08     21.47 o 
   3  -6   8      185.68      161.17     19.75 o 
   4  -6   8     1428.02     1464.24     39.79 o 
   6  -6   8      229.56      224.43     33.49 o 
   7  -6   8        8.30       11.74     34.92 o 
   8  -6   8        0.02        0.00     16.89 o 
   9  -6   8      287.09      299.43     22.04 o 
  -9  -5   8       42.49       67.56     23.47 o 
  -8  -5   8       11.68        2.00     19.47 o 
  -7  -5   8       14.62        7.16     18.61 o 
  -6  -5   8       76.45       84.73     22.61 o 
  -5  -5   8      295.59      267.37     28.63 o 
  -4  -5   8       20.82       18.61     17.46 o 
  -3  -5   8      203.98      206.97     15.74 o 
  -2  -5   8      336.49      365.27     20.32 o 
  -1  -5   8      587.18      545.90     22.04 o 
   0  -5   8      461.13      458.02     20.04 o 
   1  -5   8      274.10      280.82     16.03 o 
   2  -5   8      186.44      235.88     17.46 o 
   3  -5   8      916.63      960.99     32.06 o 
   4  -5   8      984.83     1079.79     50.10 o 
   5  -5   8        6.14       11.45     29.77 o 
   6  -5   8      879.03      965.28     53.82 o 
   7  -5   8      352.44      338.94     21.18 o 
   8  -5   8      292.99      315.75     29.20 o 
   9  -5   8       42.87       60.40     21.47 o 
  -9  -4   8       63.49      110.21     26.05 o 
  -8  -4   8      436.72      490.37     40.94 o 
  -7  -4   8      177.96      154.58     26.05 o 
  -6  -4   8      131.44      143.13     24.33 o 
  -5  -4   8      211.65      175.19     24.90 o 
  -4  -4   8      745.53      782.07     28.91 o 
  -3  -4   8     1424.34     1473.97     38.93 o 
  -2  -4   8        1.78        0.00      9.16 o 
  -1  -4   8      321.81      356.68     16.89 o 
   0  -4   8      137.26      135.12     11.45 o 
   1  -4   8      204.20      239.60     15.17 o 
   2  -4   8      446.32      465.46     18.89 o 
   3  -4   8      142.50      153.15     15.46 o 
   4  -4   8      276.87      269.37     24.62 o 
   5  -4   8     1124.02     1149.92     32.63 o 
   6  -4   8       11.91       14.60     10.59 o 
   7  -4   8      195.08      181.49     22.33 o 
   8  -4   8        8.68       16.32     16.60 o 
   9  -4   8       66.34       69.85     20.32 o 
 -10  -3   8      222.69      256.49     37.21 o 
  -9  -3   8      512.84      528.44     42.65 o 
  -8  -3   8      160.48      161.74     28.91 o 
  -7  -3   8       30.68       32.63     23.47 o 
  -6  -3   8      191.80      204.39     30.63 o 
  -5  -3   8     1161.92     1177.97     36.64 o 
  -4  -3   8      285.98      253.34     18.03 o 
  -3  -3   8      593.02      622.34     23.19 o 
  -2  -3   8       26.89       24.33      8.87 o 
  -1  -3   8      179.09      229.01     13.74 o 
   0  -3   8       86.77       85.59      6.30 o 
   1  -3   8      239.22      218.99     12.31 o 
   2  -3   8      282.98      264.51     12.60 o 
   3  -3   8       62.61       75.29     12.31 o 
   4  -3   8      320.30      357.83     18.03 o 
   5  -3   8       50.13       40.36     17.18 o 
   6  -3   8     1096.76     1032.27     42.37 o 
   7  -3   8      123.11      109.93     20.04 o 
   8  -3   8       45.41       33.78     17.75 o 
   9  -3   8        9.35       34.64     19.18 o 
 -11  -2   8        0.15        0.00     24.90 o 
 -10  -2   8        8.02        6.01     24.05 o 
  -9  -2   8      281.99      305.73     36.07 o 
  -8  -2   8      440.49      488.65     42.37 o 
  -7  -2   8      106.47      111.07     26.62 o 
  -6  -2   8       53.16       61.55     15.17 o 
  -5  -2   8      262.79      263.08     19.18 o 
  -4  -2   8     2799.09     2717.21     60.40 o 
  -3  -2   8       23.37       22.61      9.45 o 
  -2  -2   8      367.05      362.98     16.32 o 
  -1  -2   8      245.39      229.30      9.16 o 
   0  -2   8     1867.22     1922.83     32.06 o 
   1  -2   8      279.38      253.06     10.59 o 
   2  -2   8       12.93       25.48      8.02 o 
   3  -2   8       21.65       28.63      8.87 o 
   4  -2   8     1563.65     1487.14     49.52 o 
   5  -2   8     2207.94     2198.22     67.56 o 
   6  -2   8        2.19        0.00     13.45 o 
   7  -2   8       91.33       76.15     19.18 o 
   8  -2   8      209.41      206.40     27.48 o 
 -11  -1   8      182.99      218.42     36.07 o 
 -10  -1   8      363.77      393.90     41.51 o 
  -9  -1   8       49.04       83.88     27.48 o 
  -8  -1   8      140.39      157.44     28.91 o 
  -7  -1   8      379.77      420.23     24.62 o 
  -6  -1   8      205.57      223.00     18.32 o 
  -5  -1   8     2870.04     2720.08     61.26 o 
  -4  -1   8        0.57        1.72     10.59 o 
  -3  -1   8     2337.99     2390.01     52.10 o 
  -2  -1   8       48.75       48.38      6.01 o 
  -1  -1   8      172.72      164.60      8.87 o 
   0  -1   8       49.54       58.97      6.30 o 
   1  -1   8        3.04        6.30      5.44 o 
   2  -1   8        5.51        6.01     12.88 o 
   3  -1   8       12.47        8.02     15.17 o 
   4  -1   8       14.28       31.49     16.03 o 
   5  -1   8      557.78      531.59     33.21 o 
   6  -1   8      496.98      480.64     31.78 o 
   7  -1   8       97.80      130.25     24.62 o 
   8  -1   8       16.84        0.00     21.18 o 
 -11   0   8        2.23       19.18     27.20 o 
 -10   0   8      148.75      174.33     32.92 o 
  -9   0   8      177.77      239.60     35.78 o 
  -8   0   8      620.28      644.67     45.52 o 
  -7   0   8      125.86      125.67     18.03 o 
  -6   0   8      257.73      258.78     21.18 o 
  -5   0   8      178.52      173.48     16.32 o 
  -4   0   8     1353.66     1205.46     33.78 o 
  -3   0   8        1.39        4.58      4.87 o 
  -2   0   8      324.65      320.33     11.74 o 
  -1   0   8      530.66      543.33     14.03 o 
   0   0   8       52.17       58.40      6.30 o 
   1   0   8        7.77       10.31     13.45 o 
   2   0   8      366.84      392.75     28.63 o 
   3   0   8       32.57       49.81     18.61 o 
   4   0   8       55.20       50.95     20.04 o 
   5   0   8       85.25       81.87     19.18 o 
   6   0   8      135.05      145.99     23.47 o 
   7   0   8      513.73      465.18     35.21 o 
 -11   1   8       67.29       72.42     32.06 o 
 -10   1   8        0.86       52.96     27.48 o 
  -9   1   8       35.80       68.13     28.91 o 
  -8   1   8      876.78      877.11     33.21 o 
  -7   1   8      353.36      345.81     24.33 o 
  -6   1   8      269.90      308.59     22.90 o 
  -5   1   8      509.62      511.84     25.19 o 
  -4   1   8      167.01      135.40      9.16 o 
  -3   1   8     3254.71     3205.29     50.10 o 
  -2   1   8     1623.89     1627.41     28.91 o 
  -1   1   8     1287.79     1264.71     31.20 o 
   0   1   8      304.76      311.74     17.46 o 
   1   1   8      918.60      935.22     38.65 o 
   2   1   8      281.00      299.72     29.49 o 
   3   1   8       60.79       41.51     18.03 o 
   4   1   8       14.95        0.00     15.74 o 
   5   1   8      109.36      123.67     22.90 o 
   6   1   8      389.43      442.28     36.93 o 
   7   1   8       38.03       16.32     21.76 o 
 -12   2   8      103.18       57.83     32.92 o 
 -11   2   8       67.08       75.86     29.20 o 
 -10   2   8      621.53      686.75     51.81 o 
  -9   2   8      709.05      669.86     49.81 o 
  -8   2   8       67.14       64.12     15.17 o 
  -7   2   8      162.68      152.29     17.75 o 
  -6   2   8      107.02      138.27     16.03 o 
  -5   2   8      165.10      169.18     10.02 o 
  -4   2   8     2764.64     2760.73     53.25 o 
  -3   2   8     1307.22     1303.93     25.48 o 
  -2   2   8     1456.08     1413.57     34.35 o 
  -1   2   8        1.66       12.02      9.16 o 
   0   2   8      423.38      436.84     28.91 o 
   1   2   8        0.03       28.05     18.61 o 
   2   2   8      416.33      372.72     29.49 o 
   3   2   8        0.29       12.60     16.32 o 
   4   2   8        0.96        0.00     36.93 o 
   5   2   8       10.57        0.00     39.50 o 
   6   2   8       17.47       38.36     25.19 o 
 -12   3   8      365.30      410.79     45.23 o 
 -11   3   8      254.60      257.06     39.50 o 
 -10   3   8        0.43       22.61     28.34 o 
  -9   3   8        0.13       13.74     23.47 o 
  -8   3   8      903.90      927.21     34.35 o 
  -7   3   8      650.96      650.10     29.77 o 
  -6   3   8       72.14       85.02      9.45 o 
  -5   3   8       47.43       39.22      8.30 o 
  -4   3   8        9.83       12.31      9.16 o 
  -3   3   8     1521.28     1584.75     37.21 o 
  -2   3   8       90.24      105.92     13.17 o 
  -1   3   8       27.40       12.02     10.88 o 
   0   3   8      720.76      711.08     36.93 o 
   1   3   8      262.36      251.05     26.62 o 
   2   3   8       62.95       35.21     19.75 o 
   3   3   8       60.33       71.57     39.79 o 
   4   3   8      134.12      156.01     34.64 o 
   5   3   8       50.87        0.00     39.50 o 
   6   3   8      162.11      142.27     28.05 o 
 -12   4   8        0.40        6.30     30.92 o 
 -11   4   8      457.60      447.14     44.37 o 
 -10   4   8      237.67      252.48     37.79 o 
  -9   4   8      350.37      357.26     24.05 o 
  -8   4   8       43.69       41.22     14.03 o 
  -7   4   8     1518.17     1606.80     37.21 o 
  -6   4   8      834.75      867.09     22.90 o 
  -5   4   8      142.19      154.30     13.17 o 
  -4   4   8      397.88      370.42     19.47 o 
  -3   4   8       77.82       98.47     12.60 o 
  -2   4   8     1562.66     1488.00     37.21 o 
  -1   4   8      726.71      662.70     25.48 o 
   0   4   8      107.17      120.52     22.90 o 
   1   4   8       52.67       60.12     19.18 o 
   2   4   8      502.64      545.33     46.95 o 
   3   4   8      209.53      183.49     37.79 o 
   4   4   8        2.91       21.47     36.93 o 
   5   4   8       27.18        0.00     23.47 o 
 -11   5   8        2.02        0.00     26.05 o 
 -10   5   8       16.09       13.45     27.48 o 
  -9   5   8      406.95      410.79     25.48 o 
  -8   5   8      891.08      846.20     23.19 o 
  -7   5   8      571.51      530.73     20.61 o 
  -6   5   8        3.88        4.58      8.87 o 
  -5   5   8      392.78      399.62     19.75 o 
  -4   5   8      383.49      407.07     20.90 o 
  -3   5   8      693.21      751.73     26.05 o 
  -2   5   8       39.40       34.35     11.45 o 
  -1   5   8        2.97        4.87     10.88 o 
   0   5   8      230.64      225.86     24.62 o 
   1   5   8      181.37      283.40     43.80 o 
   2   5   8        4.12        3.44     36.36 o 
   3   5   8       70.38       71.57     37.50 o 
   4   5   8        3.48       14.60     22.04 o 
 -11   6   8      113.67       97.33     33.21 o 
 -10   6   8      274.87      269.37     35.21 o 
  -9   6   8        2.02        5.73     11.16 o 
  -8   6   8      205.32      218.13     20.90 o 
  -5   6   8      146.82      127.10     16.60 o 
  -4   6   8        0.40        2.58     10.02 o 
  -3   6   8       99.65       97.90     13.74 o 
  -2   6   8      414.36      408.21     20.90 o 
  -1   6   8       83.43       75.57     13.17 o 
   0   6   8      195.19      164.89     40.08 o 
   1   6   8      220.51      233.59     40.94 o 
   2   6   8      278.09      299.15     45.23 o 
   3   6   8       37.86      111.36     45.80 o 
 -11   7   8       16.41       18.32     26.62 o 
  -9   7   8       79.45       77.29     16.32 o 
  -8   7   8       34.83       49.81     14.60 o 
  -7   7   8        8.89        0.57     11.74 o 
  -6   7   8      577.88      623.48     32.63 o 
  -5   7   8      395.71      386.17     28.63 o 
  -4   7   8      592.80      632.07     36.36 o 
  -3   7   8       47.56       82.16     19.47 o 
  -2   7   8      122.87      125.10     14.60 o 
  -1   7   8      299.93      349.24     20.90 o 
   0   7   8       45.56       73.28     39.50 o 
   1   7   8       47.99      108.21     43.80 o 
 -10   8   8      128.38      127.67     19.75 o 
  -9   8   8        0.22        0.00     13.45 o 
  -8   8   8       59.40       85.02     17.75 o 
  -7   8   8      521.15      536.17     31.78 o 
  -6   8   8      123.90      178.63     22.90 o 
  -5   8   8        0.75        0.86     16.32 o 
  -4   8   8       31.54       20.61     18.61 o 
  -3   8   8       22.04       28.05     18.03 o 
  -2   8   8      332.43      342.37     30.92 o 
  -1   8   8       29.01       51.81     22.61 o 
   0   8   8       24.37       52.10     21.18 o 
  -8   9   8       22.98       13.74     16.03 o 
  -7   9   8       87.57       83.02     19.75 o 
  -6   9   8      327.06      321.76     29.49 o 
  -5   9   8      104.59      155.15     24.05 o 
  -4   9   8       19.29       23.76     20.04 o 
  -3   9   8       20.52        7.73     20.04 o 
  -2   9   8      277.18      290.84     32.06 o 
   1 -12   9      723.57      768.33     50.10 o 
   2 -12   9      156.21      176.05     28.63 o 
   3 -12   9       13.22        0.00     16.03 o 
   4 -12   9        0.65        0.00     18.03 o 
   5 -12   9      114.31      148.28     27.20 o 
  -2 -11   9      116.30       96.18     22.61 o 
  -1 -11   9      384.02      411.65     35.50 o 
   0 -11   9      608.24      655.54     44.66 o 
   1 -11   9        1.18        9.45     18.03 o 
   2 -11   9      342.66      340.08     33.78 o 
   3 -11   9      267.06      281.11     31.78 o 
   4 -11   9      148.36      154.30     27.20 o 
   5 -11   9      194.08      175.19     27.48 o 
   6 -11   9        8.95        1.72     18.03 o 
  -4 -10   9       27.20       38.36     19.47 o 
  -3 -10   9      237.52      252.48     30.63 o 
  -2 -10   9        0.77        0.00     18.61 o 
  -1 -10   9        0.03        6.01     17.46 o 
   0 -10   9      333.13      385.02     35.21 o 
   1 -10   9     1033.01     1028.54     52.67 o 
   2 -10   9       10.71       10.88     17.18 o 
   3 -10   9      267.14      276.53     30.34 o 
   4 -10   9       27.18       20.61     19.75 o 
   5 -10   9      245.73      254.20     29.20 o 
   6 -10   9      128.71      121.09     22.33 o 
   7 -10   9       22.78       57.25     21.18 o 
  -5  -9   9        7.76        0.00     16.60 o 
  -4  -9   9        1.28        9.16     17.75 o 
  -3  -9   9      519.43      540.18     39.22 o 
  -2  -9   9      163.14      188.65     25.76 o 
  -1  -9   9      242.58      263.65     29.77 o 
   0  -9   9      160.83      184.93     25.19 o 
   1  -9   9      725.82      760.03     44.37 o 
   2  -9   9     1983.02     2026.75     77.00 o 
   3  -9   9      565.89      616.61     38.93 o 
   4  -9   9      223.85      257.92     28.05 o 
   5  -9   9        0.32        0.00     14.89 o 
   6  -9   9      186.94      190.08     24.33 o 
   7  -9   9      358.94      429.68     37.79 o 
   8  -9   9      288.57      292.56     35.21 o 
  -6  -8   9      129.68      159.45     26.91 o 
  -5  -8   9      255.49      239.89     28.05 o 
  -4  -8   9      684.33      602.58     38.93 o 
  -3  -8   9      126.20      127.96     23.76 o 
  -2  -8   9       10.46       14.60     15.46 o 
  -1  -8   9       34.85       32.06     16.03 o 
   0  -8   9      499.16      526.72     34.64 o 
   1  -8   9      895.34      916.33     45.52 o 
   2  -8   9       11.63       18.03     17.18 o 
   3  -8   9      899.46      896.58     44.37 o 
   4  -8   9      774.24      762.32     48.95 o 
   5  -8   9      339.93      293.42     32.35 o 
   7  -8   9        1.22       23.47     34.92 o 
   8  -8   9      177.23      160.02     45.80 o 
  -7  -7   9      236.93      255.63     31.20 o 
  -6  -7   9       13.81       25.19     18.32 o 
  -5  -7   9        4.21        1.43     16.60 o 
  -4  -7   9      220.87      218.71     26.34 o 
  -3  -7   9      582.10      543.61     34.92 o 
  -2  -7   9      535.32      511.84     22.61 o 
  -1  -7   9        4.27        1.43     10.59 o 
   0  -7   9       45.97       60.97     19.18 o 
   1  -7   9      483.74      491.51     32.63 o 
   2  -7   9     1537.26     1556.70     60.12 o 
   3  -7   9       19.70       44.66     28.34 o 
   4  -7   9      348.90      347.81     32.35 o 
   6  -7   9      518.48      563.94     40.65 o 
   7  -7   9      265.52      275.67     40.08 o 
   8  -7   9        0.67        0.00     18.89 o 
  -8  -6   9       31.15       42.37     21.47 o 
  -7  -6   9       22.67       17.18     19.75 o 
  -6  -6   9      265.56      274.53     31.78 o 
  -5  -6   9      245.19      249.62     28.34 o 
  -4  -6   9        1.86        0.00     15.74 o 
  -3  -6   9       14.42        8.59     10.88 o 
  -2  -6   9     2227.43     2233.43     52.96 o 
  -1  -6   9     1788.37     1739.05     44.08 o 
   0  -6   9      632.26      625.20     24.90 o 
   1  -6   9      486.27      508.12     22.04 o 
   2  -6   9     1524.93     1527.79     41.22 o 
   3  -6   9     1814.80     2029.04     52.10 o 
   4  -6   9      529.37      580.26     25.48 o 
   6  -6   9        3.38       16.89     32.06 o 
   7  -6   9      125.09      136.26     16.32 o 
   8  -6   9      160.34      184.64     25.19 o 
  -9  -5   9        4.26       19.47     23.47 o 
  -8  -5   9       52.93       34.64     21.76 o 
  -7  -5   9     1115.30     1117.00     55.25 o 
  -6  -5   9       98.84      119.66     24.33 o 
  -5  -5   9      189.63      189.51     26.34 o 
  -4  -5   9       26.73       20.61     11.45 o 
  -3  -5   9      528.66      513.84     24.05 o 
  -2  -5   9      135.45      169.75     15.74 o 
  -1  -5   9      155.83      164.32     14.60 o 
   0  -5   9       32.00       12.02      9.45 o 
   1  -5   9     1434.70     1423.59     36.93 o 
   2  -5   9      989.38      961.56     29.20 o 
   3  -5   9        8.27        5.44      9.45 o 
   4  -5   9      699.87      704.49     35.78 o 
   5  -5   9      177.69      210.69     15.74 o 
   6  -5   9      210.76      233.59     17.46 o 
   7  -5   9      117.73      132.54     21.18 o 
   8  -5   9       45.84       61.55     20.32 o 
  -9  -4   9       80.26       63.26     26.05 o 
  -8  -4   9      313.74      297.71     33.49 o 
  -7  -4   9       36.88       22.04     20.90 o 
  -6  -4   9      477.18      499.82     36.36 o 
  -5  -4   9        1.44        4.87     11.16 o 
  -4  -4   9        0.51        1.43     10.59 o 
  -3  -4   9        2.01        7.73     11.16 o 
  -2  -4   9      714.65      717.66     26.62 o 
  -1  -4   9      157.46      194.95     14.31 o 
   0  -4   9       29.80       46.66     10.02 o 
   1  -4   9        0.32        3.44      8.87 o 
   2  -4   9     1387.95     1362.61     49.81 o 
   3  -4   9     2996.13     2937.64     50.10 o 
   4  -4   9       75.37       93.61     12.02 o 
   5  -4   9       52.96       53.53     15.17 o 
   6  -4   9      366.16      379.30     30.34 o 
   7  -4   9      724.19      760.60     40.36 o 
   8  -4   9       50.01       52.10     19.47 o 
 -10  -3   9       48.94       73.28     27.20 o 
  -9  -3   9        8.32       35.50     26.91 o 
  -8  -3   9      184.82      213.27     30.92 o 
  -7  -3   9      630.08      637.51     42.65 o 
  -6  -3   9       16.40       18.03     13.17 o 
  -5  -3   9     2327.83     2276.08     55.54 o 
  -4  -3   9     1555.43     1568.44     42.65 o 
  -3  -3   9      204.85      223.86     16.32 o 
  -2  -3   9       42.51       55.82     11.16 o 
  -1  -3   9      802.29      731.12     24.62 o 
   0  -3   9      990.80     1095.53     44.08 o 
   1  -3   9     1931.07     1892.77     33.21 o 
   2  -3   9      744.61      758.03     18.89 o 
   3  -3   9      654.65      613.75     21.76 o 
   4  -3   9     2263.09     2309.57     68.42 o 
   5  -3   9     1205.39     1183.41     46.09 o 
   6  -3   9       40.05       23.47     17.46 o 
   7  -3   9       10.66        5.44     16.32 o 
   8  -3   9       40.77       54.10     20.04 o 
 -10  -2   9      135.22      178.63     32.35 o 
  -9  -2   9      150.25      187.79     34.07 o 
  -8  -2   9        3.22        1.72     21.76 o 
  -7  -2   9       37.88       32.35     13.17 o 
  -6  -2   9     1424.07     1281.89     39.22 o 
  -5  -2   9      269.63      270.52     20.32 o 
  -4  -2   9      332.39      355.83     21.18 o 
  -3  -2   9      466.38      466.61     22.04 o 
  -1  -2   9       55.78       63.26      9.73 o 
   0  -2   9       11.26        0.86      6.01 o 
   1  -2   9       92.63      102.20      8.59 o 
   2  -2   9      507.80      551.06     28.34 o 
   3  -2   9      453.49      463.75     29.49 o 
   4  -2   9       64.48       58.68     18.03 o 
   5  -2   9      794.00      776.35     36.93 o 
   6  -2   9      230.97      204.11     25.48 o 
   7  -2   9      208.65      248.76     28.34 o 
   8  -2   9       16.39        2.29     21.18 o 
 -11  -1   9        3.59        0.00     25.48 o 
 -10  -1   9       13.29       14.60     27.77 o 
  -9  -1   9       35.69       13.17     24.05 o 
  -8  -1   9        3.46       14.03     25.48 o 
  -7  -1   9      408.21      358.40     23.76 o 
  -6  -1   9        0.02        0.00     12.60 o 
  -5  -1   9      543.66      499.53     24.90 o 
  -4  -1   9      127.90      127.10     14.60 o 
  -3  -1   9      140.62      160.88     19.75 o 
  -2  -1   9     3140.03     3160.64     64.70 o 
  -1  -1   9     1214.12     1199.16     23.76 o 
   0  -1   9        2.16        4.58      6.01 o 
   1  -1   9       35.07       43.51     10.88 o 
   2  -1   9       89.42      113.65     18.03 o 
   3  -1   9      522.39      540.75     32.92 o 
   4  -1   9     1753.45     1750.50     57.83 o 
   5  -1   9      183.74      186.93     24.33 o 
   6  -1   9       40.62       42.37     21.47 o 
   7  -1   9      257.81      297.71     31.78 o 
 -11   0   9       92.34      139.12     35.21 o 
 -10   0   9       24.27       44.66     27.48 o 
  -9   0   9      165.36      153.44     30.92 o 
  -8   0   9        1.77       12.31     13.74 o 
  -7   0   9      116.40      137.41     17.75 o 
  -6   0   9     1119.31     1069.19     36.64 o 
  -5   0   9       16.26       14.31     12.31 o 
  -4   0   9      461.05      325.77     18.03 o 
  -3   0   9      477.18      480.64     20.32 o 
  -2   0   9      511.73      506.69     14.89 o 
  -1   0   9       41.66       33.78     10.31 o 
   0   0   9     1543.97     1560.71     36.64 o 
   1   0   9      298.30      312.03     26.62 o 
   2   0   9      781.91      793.81     38.36 o 
   3   0   9      826.35      922.34     41.79 o 
   4   0   9      205.86      256.49     26.62 o 
   5   0   9      436.73      472.91     33.49 o 
   6   0   9      174.89      163.46     27.48 o 
   7   0   9      155.72      185.50     27.20 o 
 -11   1   9       14.83        4.58     28.05 o 
 -10   1   9      315.19      379.59     42.37 o 
  -9   1   9      159.78      150.86     32.92 o 
  -8   1   9       26.16       22.90     13.17 o 
  -7   1   9      794.65      824.44     32.35 o 
  -6   1   9       13.48        0.00     12.88 o 
  -5   1   9     1021.46      541.61     34.07 o 
  -4   1   9      572.21      272.52     24.62 o 
  -3   1   9      581.09      598.29     16.32 o 
  -2   1   9      209.77      219.56     14.31 o 
  -1   1   9     1532.44     1423.30     35.21 o 
   0   1   9      539.54      487.79     21.76 o 
   1   1   9      263.45      268.80     24.33 o 
   2   1   9        0.13       10.59     15.46 o 
   3   1   9      311.01      265.65     26.62 o 
   4   1   9      166.61      204.96     26.62 o 
   5   1   9        1.31        0.00     38.93 o 
   6   1   9      161.15      145.99     48.66 o 
 -11   2   9      156.76      216.13     37.21 o 
 -10   2   9       32.70       44.94     28.91 o 
  -9   2   9      220.54      276.82     23.19 o 
  -8   2   9       93.59      140.84     16.89 o 
  -7   2   9       35.75       34.07     13.45 o 
  -6   2   9       60.07       56.68     19.75 o 
  -5   2   9        2.44        0.00     11.45 o 
  -4   2   9      551.44      559.93     19.75 o 
  -3   2   9      284.71      299.15     17.18 o 
  -2   2   9       37.80       47.52     11.16 o 
  -1   2   9      335.99      321.47     19.47 o 
   0   2   9     1016.34     1011.08     31.20 o 
   1   2   9      372.78      344.38     28.34 o 
   2   2   9        3.43        8.02     15.74 o 
   3   2   9        3.19        0.00     16.60 o 
   4   2   9      220.70      180.35     42.37 o 
   5   2   9      541.50      629.78     50.38 o 
   6   2   9       36.22        6.30     42.94 o 
 -11   3   9       65.45       94.47     32.35 o 
 -10   3   9      252.73      274.24     35.50 o 
  -9   3   9       52.33       86.74     16.89 o 
  -8   3   9       37.91       49.81     14.03 o 
  -7   3   9      224.67      108.21     20.04 o 
  -6   3   9      236.83      228.72     19.47 o 
  -5   3   9      663.93      659.84     22.33 o 
  -4   3   9        1.02        6.30     10.02 o 
  -3   3   9       51.85       80.44     12.60 o 
  -2   3   9      201.30      217.85     16.60 o 
  -1   3   9      939.42      874.82     28.91 o 
   0   3   9       14.10       13.74     10.59 o 
   1   3   9      286.96      305.44     27.77 o 
   2   3   9       81.81       70.99     20.04 o 
   3   3   9      115.52      123.09     37.50 o 
   4   3   9      210.49      212.98     39.50 o 
   5   3   9        0.17        0.00     38.07 o 
 -11   4   9      166.90      117.94     33.49 o 
 -10   4   9       10.04       12.60     25.19 o 
  -9   4   9       61.96       57.83     15.74 o 
  -8   4   9      169.70      164.03     18.03 o 
  -7   4   9       27.88       28.34     16.89 o 
  -6   4   9      203.85      184.35     23.19 o 
  -5   4   9        0.43        0.00      9.16 o 
  -4   4   9      261.55      263.93     18.32 o 
  -3   4   9      145.61      156.59     14.60 o 
  -2   4   9        4.84        0.00     10.02 o 
  -1   4   9       72.59       89.31     13.17 o 
   0   4   9      153.08      149.43     21.76 o 
   1   4   9       47.45       25.19     20.90 o 
   2   4   9       44.42       32.06     36.36 o 
   3   4   9       59.26       90.46     36.07 o 
   4   4   9      142.06      119.66     39.79 o 
 -11   5   9       48.12       59.26     28.34 o 
 -10   5   9      240.49      251.63     22.61 o 
  -9   5   9       51.71       58.68     15.46 o 
  -8   5   9      155.92      183.78     23.19 o 
  -7   5   9        0.38        0.00     14.89 o 
  -6   5   9      124.73      129.68     12.60 o 
  -5   5   9      224.82      244.47     17.18 o 
  -4   5   9      276.27      304.01     18.89 o 
  -3   5   9      394.98      415.65     21.47 o 
  -2   5   9       94.15      104.20     13.74 o 
  -1   5   9       79.21       85.88     14.31 o 
   0   5   9      144.84      180.63     26.34 o 
   1   5   9      735.25      762.61     50.67 o 
   2   5   9      134.54      119.66     34.07 o 
   3   5   9       49.03        0.00     38.65 o 
 -11   6   9        9.55       40.94     30.06 o 
  -7   6   9        0.70        0.29      9.45 o 
  -6   6   9        1.56       13.45     10.31 o 
  -5   6   9      193.84      212.12     16.32 o 
  -4   6   9      259.58      328.92     20.32 o 
  -3   6   9       21.14       25.48     12.02 o 
  -2   6   9        0.51        9.73     11.16 o 
  -1   6   9      135.48      133.69     16.03 o 
   0   6   9      116.38      121.95     24.05 o 
   1   6   9       31.64       71.57     41.79 o 
   2   6   9       16.98       60.40     45.80 o 
  -8   7   9      162.23      201.24     20.61 o 
  -7   7   9       34.09       43.51     15.74 o 
  -6   7   9       18.12       19.47     15.46 o 
  -5   7   9      315.50      328.63     28.05 o 
  -4   7   9       11.07        0.00     17.18 o 
  -3   7   9       86.58      105.63     22.61 o 
  -2   7   9        1.55        3.44     11.16 o 
  -1   7   9        3.71        0.00     10.88 o 
   0   7   9       18.07       27.48     12.31 o 
  -9   8   9      231.23      269.09     24.90 o 
  -8   8   9        0.10        0.00     13.74 o 
  -7   8   9      107.16      123.09     18.89 o 
  -6   8   9       33.20       48.09     18.03 o 
  -5   8   9      110.37      129.10     22.61 o 
  -4   8   9       83.31      122.52     23.76 o 
  -3   8   9       15.39        0.00     17.46 o 
  -2   8   9      104.80      168.32     26.91 o 
  -6   9   9        3.45       28.34     18.61 o 
  -1 -11  10        3.31       18.03     20.32 o 
   0 -11  10      251.43      286.55     34.07 o 
   1 -11  10      142.29      153.15     28.34 o 
   2 -11  10      185.25      176.91     28.05 o 
   3 -11  10        6.61       12.31     19.18 o 
   4 -11  10        3.26       30.06     20.61 o 
   5 -11  10      122.63      130.82     26.91 o 
  -3 -10  10       36.48       24.90     18.89 o 
  -2 -10  10      619.33      711.36     46.09 o 
  -1 -10  10     1168.59     1222.92     59.26 o 
   0 -10  10       83.01      103.63     23.76 o 
   1 -10  10       14.51        9.73     17.75 o 
   2 -10  10      416.81      363.55     35.21 o 
   3 -10  10      258.09      267.66     30.34 o 
   4 -10  10      501.84      488.65     37.21 o 
   5 -10  10       82.96       85.59     22.90 o 
   6 -10  10        6.74       17.18     16.89 o 
  -5  -9  10      169.79      143.99     25.48 o 
  -4  -9  10      397.72      340.94     32.63 o 
  -3  -9  10      202.40      222.14     27.77 o 
  -2  -9  10      272.72      293.99     30.34 o 
  -1  -9  10       70.58       72.14     20.32 o 
   0  -9  10      456.31      516.42     36.93 o 
   1  -9  10      836.18      809.27     45.52 o 
   2  -9  10       72.62       93.32     22.61 o 
   3  -9  10        2.95       10.88     16.03 o 
   4  -9  10      256.56      247.62     29.20 o 
   5  -9  10      220.33      192.94     33.49 o 
   7  -9  10       91.03      118.51     35.21 o 
  -6  -8  10      104.87      117.65     23.76 o 
  -5  -8  10       20.41        0.00     16.32 o 
  -4  -8  10      155.16      136.55     24.33 o 
  -3  -8  10       65.86       75.86     20.61 o 
  -2  -8  10      964.32      895.72     47.81 o 
  -1  -8  10      755.78      720.24     43.80 o 
   0  -8  10       97.94       95.61     20.61 o 
   1  -8  10     1047.47     1055.17     50.10 o 
   2  -8  10      309.43      338.65     29.20 o 
   3  -8  10      627.90      594.00     38.07 o 
   4  -8  10       57.39       43.80     28.34 o 
   5  -8  10       81.49       81.59     25.19 o 
   7  -8  10      669.22      714.51     50.10 o 
  -7  -7  10       36.23       49.81     21.18 o 
  -6  -7  10       44.57       47.23     20.04 o 
  -5  -7  10      829.49      790.09     45.80 o 
  -4  -7  10      264.42      286.84     29.77 o 
  -3  -7  10       50.97       67.84     13.45 o 
  -2  -7  10       90.93       75.86     13.45 o 
  -1  -7  10     1907.98     1891.92     47.81 o 
   0  -7  10     1725.80     1738.19     66.13 o 
   1  -7  10       42.38       61.55     17.18 o 
   2  -7  10        0.25        4.87     12.88 o 
   3  -7  10      342.14      375.58     34.92 o 
   4  -7  10     1115.15     1063.47     52.10 o 
   6  -7  10      181.72      196.38     30.92 o 
   7  -7  10       17.90       25.76     14.31 o 
   8  -7  10      153.99      204.68     26.62 o 
  -8  -6  10      232.90      237.31     31.78 o 
  -7  -6  10       75.78       43.80     22.61 o 
  -6  -6  10      307.07      331.49     32.92 o 
  -5  -6  10        2.29        9.73     17.46 o 
  -4  -6  10      140.78      153.15     16.03 o 
  -3  -6  10       88.70      106.78     14.60 o 
  -2  -6  10      818.59      818.71     29.20 o 
  -1  -6  10     1241.15     1293.05     37.50 o 
   0  -6  10      126.00      144.85     14.60 o 
   1  -6  10     1864.16     1860.14     46.37 o 
   2  -6  10      223.08      227.58     16.60 o 
   3  -6  10        1.11        5.15     11.74 o 
   4  -6  10       57.75       31.49     12.88 o 
   5  -6  10       64.11      100.76     30.92 o 
   6  -6  10      183.21      181.20     19.75 o 
   7  -6  10       51.87       34.92     18.89 o 
   8  -6  10      116.23      128.82     25.48 o 
  -8  -5  10        0.16       15.17     23.76 o 
  -7  -5  10      154.93      176.05     29.77 o 
  -6  -5  10      232.29      225.58     28.91 o 
  -5  -5  10       69.99       70.99     14.60 o 
  -4  -5  10        1.26        2.29     10.59 o 
  -3  -5  10      121.49      131.11     16.03 o 
  -2  -5  10      323.11      349.24     21.47 o 
  -1  -5  10     2005.32     1992.68     48.95 o 
   0  -5  10     2588.61     2619.31     58.68 o 
   1  -5  10       12.40       18.32     11.16 o 
   2  -5  10      613.91      680.45     25.19 o 
   3  -5  10     1109.05     1141.91     32.63 o 
   4  -5  10      348.23      186.93     13.74 o 
   5  -5  10      121.71      167.75     21.47 o 
   6  -5  10       44.82       45.52     18.32 o 
   7  -5  10       70.10       97.04     21.76 o 
   8  -5  10      251.40      266.51     29.49 o 
  -9  -4  10      112.84      141.99     28.05 o 
  -8  -4  10      766.58      888.56     51.81 o 
  -7  -4  10      265.54      296.57     33.21 o 
  -6  -4  10        9.28        2.58     11.74 o 
  -5  -4  10      457.67      430.83     22.90 o 
  -4  -4  10     1588.84     1596.78     43.80 o 
  -3  -4  10      369.89      385.88     21.47 o 
  -2  -4  10        1.27       10.59     10.88 o 
  -1  -4  10       58.41       66.70     11.74 o 
   0  -4  10     1787.27     1744.49     42.94 o 
   1  -4  10     4175.22     4210.08    119.37 o 
   2  -4  10     1825.29     1781.99     42.94 o 
   3  -4  10      105.17      118.51     10.31 o 
   4  -4  10      165.26      168.61     19.75 o 
   5  -4  10      551.83      589.70     33.78 o 
   6  -4  10      254.29      281.40     26.91 o 
   7  -4  10       34.01       27.77     19.47 o 
   8  -4  10       32.60        7.44     17.75 o 
 -10  -3  10       94.51      115.65     31.20 o 
  -9  -3  10      425.29      518.42     44.37 o 
  -8  -3  10        4.09        7.44     21.18 o 
  -7  -3  10      452.14      495.81     39.50 o 
  -6  -3  10      705.11      712.22     28.91 o 
  -5  -3  10      505.87      464.89     24.62 o 
  -4  -3  10      140.21      161.17     16.03 o 
  -3  -3  10     1140.73     1168.24     34.92 o 
  -2  -3  10       21.42       36.36     11.16 o 
  -1  -3  10      664.60      699.63     38.36 o 
   0  -3  10      658.26      670.43     23.47 o 
   1  -3  10      512.33      490.66     20.04 o 
   2  -3  10     2236.46     2190.49     47.23 o 
   3  -3  10      592.79      627.78     31.78 o 
   4  -3  10      261.47      322.05     27.20 o 
   5  -3  10      113.74      125.67     21.47 o 
   6  -3  10      481.70      447.43     33.49 o 
   7  -3  10       33.58       14.89     18.61 o 
 -10  -2  10        0.29        0.00     22.61 o 
  -9  -2  10      203.49      283.97     35.21 o 
  -8  -2  10       89.63       95.33     28.91 o 
  -7  -2  10       23.62       18.03     12.88 o 
  -6  -2  10      449.57      452.58     24.05 o 
  -5  -2  10      614.78      555.64     26.34 o 
  -4  -2  10     1511.28     1428.17     40.36 o 
  -3  -2  10      140.72      151.43     15.17 o 
  -2  -2  10     1018.93     1078.07     31.49 o 
  -1  -2  10      606.72      662.13     23.76 o 
   0  -2  10     1149.16     1118.72     30.63 o 
   1  -2  10     1172.85     1236.09     31.78 o 
   2  -2  10        6.61        1.43     10.02 o 
   3  -2  10      945.68     1036.27     41.51 o 
   4  -2  10     1544.63     1507.75     52.39 o 
   5  -2  10      660.29      694.76     38.65 o 
   6  -2  10        3.27        0.00     18.61 o 
   7  -2  10        5.59        0.29     20.61 o 
 -10  -1  10       24.75       39.22     25.76 o 
  -9  -1  10        1.87        2.00     23.47 o 
  -8  -1  10       59.97       52.39     15.17 o 
  -7  -1  10     1108.54     1163.66     37.79 o 
  -6  -1  10      141.30      150.57     17.46 o 
  -5  -1  10      134.74       80.15     14.60 o 
  -4  -1  10      905.68      817.28     28.63 o 
  -3  -1  10     2503.40     2457.57     55.25 o 
  -2  -1  10       27.95       51.81     10.02 o 
  -1  -1  10       66.70       66.41     17.18 o 
   0  -1  10       34.48       34.92     10.88 o 
   1  -1  10      452.33      464.61     21.47 o 
   2  -1  10     1313.95     1390.67     48.95 o 
   3  -1  10      200.75      272.24     24.62 o 
   4  -1  10        1.62        4.87     16.03 o 
   5  -1  10      205.16      190.94     26.34 o 
   6  -1  10      249.18      252.77     30.06 o 
 -11   0  10        4.16       16.03     28.05 o 
 -10   0  10       11.40       32.06     24.90 o 
  -9   0  10       47.45       46.37     25.19 o 
  -8   0  10      528.24      518.14     27.48 o 
  -7   0  10        3.08        1.72     11.74 o 
  -6   0  10       17.31       15.17     13.45 o 
  -4   0  10      518.87      502.11     22.33 o 
  -3   0  10      193.26      206.40     15.46 o 
  -2   0  10      323.13      323.76     27.48 o 
  -1   0  10     1157.25     1130.17     30.34 o 
   0   0  10       59.84       60.97     12.02 o 
   1   0  10      108.31      122.81     13.45 o 
   2   0  10       25.57       25.48     17.46 o 
   3   0  10      341.26      368.99     31.20 o 
   4   0  10      282.75      300.00     29.77 o 
   5   0  10       81.06       71.85     24.05 o 
   6   0  10       37.16        5.44     19.75 o 
 -11   1  10       45.81       82.73     31.49 o 
 -10   1  10       19.39       15.17     27.77 o 
  -9   1  10        0.75        2.00     14.60 o 
  -8   1  10      291.22      296.86     22.61 o 
  -7   1  10      356.65      339.22     23.76 o 
  -6   1  10        0.67        0.00     14.60 o 
  -5   1  10      224.02      277.96     28.34 o 
  -4   1  10      995.01      946.67     44.08 o 
  -3   1  10     1266.34     1273.87     51.24 o 
  -2   1  10      127.57      123.95     21.76 o 
  -1   1  10     1577.41     1503.46     37.50 o 
   0   1  10      227.73      215.84     16.03 o 
   1   1  10     1826.91     1803.17     58.97 o 
   2   1  10     1679.67     1567.87     54.10 o 
   3   1  10       13.98        9.73     17.18 o 
   4   1  10      113.70      152.01     24.05 o 
   5   1  10      330.68      311.17     45.52 o 
 -11   2  10      189.46      241.32     38.65 o 
 -10   2  10       37.50       22.90     27.77 o 
  -9   2  10       40.91       45.80     15.17 o 
  -8   2  10       77.03       71.85     15.46 o 
  -7   2  10      391.93      404.20     25.19 o 
  -6   2  10      710.85      678.16     28.63 o 
  -5   2  10      286.25      249.34     25.48 o 
  -4   2  10      153.96      171.47     24.05 o 
  -3   2  10       84.22       96.18     19.47 o 
  -2   2  10     1235.29     1225.21     34.35 o 
  -1   2  10       30.05       44.66     12.60 o 
   0   2  10      214.95      177.20     15.46 o 
   1   2  10      114.33      137.41     22.04 o 
   2   2  10      779.29      677.30     36.93 o 
   3   2  10      384.57      414.80     46.95 o 
   4   2  10      149.77      122.52     38.65 o 
   5   2  10        6.59        0.00     35.78 o 
 -11   3  10      122.14      160.31     34.92 o 
 -10   3  10        5.09       13.45     13.45 o 
  -9   3  10       38.01       38.07     15.46 o 
  -8   3  10       62.45       64.98     16.03 o 
  -7   3  10      305.15      296.28     30.06 o 
  -6   3  10       26.47       14.60     17.18 o 
  -5   3  10      437.94      467.18     34.35 o 
  -4   3  10      254.57      286.55     27.77 o 
  -3   3  10      383.48      374.72     20.32 o 
  -2   3  10      252.76      258.50     18.03 o 
  -1   3  10      284.47      290.56     19.75 o 
   0   3  10      100.43       84.16     13.45 o 
   1   3  10       57.73       54.96     21.47 o 
   2   3  10       11.36       30.06     41.22 o 
   3   3  10      123.37      136.26     38.07 o 
   4   3  10      407.43      398.77     43.51 o 
 -11   4  10      250.19      251.05     38.65 o 
 -10   4  10        0.06        4.29     14.03 o 
  -9   4  10        0.47       10.02     13.74 o 
  -8   4  10        7.57        0.00     16.03 o 
  -7   4  10      108.10       98.47     19.75 o 
  -6   4  10      171.03      204.68     25.19 o 
  -5   4  10       20.89       23.19     17.75 o 
  -4   4  10       93.29      110.21     13.45 o 
  -3   4  10     1457.25     1441.34     37.50 o 
  -2   4  10      728.86      702.78     26.62 o 
  -1   4  10       12.65        9.73     12.31 o 
   0   4  10       14.88       10.88     12.60 o 
   1   4  10      155.30      180.35     25.19 o 
   2   4  10      427.04      419.66     44.94 o 
   3   4  10      341.73      278.53     37.79 o 
 -10   5  10        1.22       12.88     17.18 o 
  -9   5  10       97.83      117.08     22.04 o 
  -8   5  10       35.01       28.34     16.32 o 
  -7   5  10       83.57       61.55     20.04 o 
  -6   5  10        0.22        0.00     15.46 o 
  -5   5  10      311.72      301.15     18.89 o 
  -4   5  10      217.87      271.95     18.89 o 
  -3   5  10       43.81       71.28     13.45 o 
  -2   5  10      138.63      153.44     16.03 o 
  -1   5  10      311.00      302.58     19.75 o 
   0   5  10       78.95       73.28     14.89 o 
   1   5  10        0.41       34.35     40.36 o 
  -7   6  10        2.96       16.60     17.46 o 
  -6   6  10       34.49        8.59     10.88 o 
  -5   6  10       10.88        5.73     11.45 o 
  -4   6  10        1.58        0.00     11.74 o 
  -3   6  10      311.46      387.31     21.18 o 
  -2   6  10      153.15      166.32     17.46 o 
  -1   6  10       93.15      113.93     15.46 o 
   0   6  10      346.08      370.42     23.47 o 
  -7   7  10        4.62        0.00     14.03 o 
  -6   7  10      125.34      146.85     21.18 o 
  -5   7  10       82.92      115.94     20.61 o 
  -4   7  10       79.47       92.46     21.47 o 
  -3   7  10        4.91        0.00     16.32 o 
  -2   7  10      172.97      204.11     18.03 o 
  -1   7  10      376.81      393.04     23.47 o 
  -7   8  10       95.08      125.10     21.18 o 
  -6   8  10        8.54        0.00     17.46 o 
  -5   8  10        2.79        0.00     16.89 o 
  -4   8  10        0.43       26.62     20.90 o 
   0 -11  11      201.31      221.28     32.63 o 
   1 -11  11       39.52       55.54     22.04 o 
   2 -11  11       44.41       32.35     20.32 o 
   3 -11  11       57.42       39.79     20.90 o 
   4 -11  11      161.40      139.12     26.62 o 
  -2 -10  11       23.56       31.78     21.18 o 
  -1 -10  11       14.89       19.18     19.47 o 
   0 -10  11       11.09       30.92     20.61 o 
   1 -10  11      113.42       96.47     23.19 o 
   2 -10  11       44.87       63.26     20.61 o 
   3 -10  11       31.26       44.66     20.90 o 
   4 -10  11        3.91       13.17     18.32 o 
   5 -10  11      174.35      168.90     37.21 o 
  -4  -9  11       49.82       70.99     22.04 o 
  -3  -9  11      385.17      395.33     36.93 o 
  -2  -9  11      434.64      446.28     36.64 o 
  -1  -9  11      167.99      145.42     26.62 o 
   0  -9  11       85.18       99.62     22.61 o 
   1  -9  11       79.88      126.24     22.90 o 
   2  -9  11      114.58      143.99     24.90 o 
   3  -9  11      204.62      203.53     26.05 o 
   4  -9  11      246.05      233.59     36.93 o 
   5  -9  11        5.27        8.02     26.91 o 
  -5  -8  11       94.40       79.01     22.90 o 
  -4  -8  11     1002.77     1061.75     55.82 o 
  -3  -8  11      624.58      616.61     43.23 o 
  -2  -8  11        0.09        0.00     16.03 o 
  -1  -8  11      502.43      524.72     37.50 o 
   0  -8  11      830.04      789.80     45.80 o 
   1  -8  11       67.67       78.72     20.04 o 
   2  -8  11       97.91       92.75     20.90 o 
   3  -8  11        0.74        0.00     15.17 o 
   4  -8  11       63.63       75.00     28.63 o 
   6  -8  11      205.52      268.52     31.78 o 
   7  -8  11       45.64       61.26     32.63 o 
  -6  -7  11       80.95       96.18     24.90 o 
  -5  -7  11       91.61       85.31     23.19 o 
  -4  -7  11       32.80       56.68     20.32 o 
  -3  -7  11      552.75      575.10     26.34 o 
  -2  -7  11     1681.11     1688.10     46.09 o 
  -1  -7  11      197.23      203.25     18.32 o 
   0  -7  11       98.20      115.36     20.04 o 
   1  -7  11       58.32       41.22     15.74 o 
   2  -7  11      215.33      259.93     25.19 o 
   3  -7  11        7.02        1.15     29.49 o 
   4  -7  11        5.99       11.16     28.34 o 
   7  -7  11       82.94      109.35     20.32 o 
  -7  -6  11        6.57        2.00     18.61 o 
  -6  -6  11      293.80      290.84     32.63 o 
  -5  -6  11       88.08       92.46     22.90 o 
  -4  -6  11      135.46      118.23     16.03 o 
  -3  -6  11      232.48      267.08     19.75 o 
  -2  -6  11      727.01      719.38     28.05 o 
  -1  -6  11     2105.17     2134.38     52.96 o 
   0  -6  11     1031.62     1087.23     34.07 o 
   1  -6  11      286.95      269.37     18.89 o 
   2  -6  11      257.04      279.68     18.32 o 
   3  -6  11      166.93      186.36     15.74 o 
   4  -6  11       17.69       22.33     10.88 o 
   5  -6  11      353.67      383.88     30.92 o 
   6  -6  11      137.82      151.43     22.90 o 
   7  -6  11       62.91       63.84     20.32 o 
  -8  -5  11      303.58      341.80     35.78 o 
  -7  -5  11     1116.47     1155.07     60.40 o 
  -6  -5  11       75.62       95.33     23.47 o 
  -5  -5  11      132.76      117.94     15.74 o 
  -4  -5  11        2.16        0.00     11.16 o 
  -3  -5  11      837.95      865.37     31.78 o 
  -2  -5  11     1822.45     1830.66     47.81 o 
  -1  -5  11       84.75      133.69     14.60 o 
   0  -5  11      389.96      388.17     20.61 o 
   1  -5  11     1381.62     1335.71     36.64 o 
   2  -5  11     1155.23     1149.63     33.49 o 
   3  -5  11       55.37       55.25     17.46 o 
   4  -5  11       35.54        4.29     16.03 o 
   5  -5  11        0.43        0.86     15.46 o 
   6  -5  11      189.17      204.39     23.76 o 
   7  -5  11      192.96      197.81     26.91 o 
  -9  -4  11       53.57       79.87     27.48 o 
  -8  -4  11       48.51       42.37     22.90 o 
  -7  -4  11      280.16      270.52     32.35 o 
  -6  -4  11      863.05      833.89     32.06 o 
  -5  -4  11      331.58      326.05     22.61 o 
  -4  -4  11      390.32      386.74     22.61 o 
  -3  -4  11        2.50        6.58     11.74 o 
  -2  -4  11      594.63      600.87     25.48 o 
  -1  -4  11     1446.14     1461.66     39.50 o 
   0  -4  11      678.87      401.63     24.62 o 
   1  -4  11       34.16       34.35     10.88 o 
   2  -4  11      852.24      817.57     40.36 o 
   3  -4  11      615.79      676.73     36.93 o 
   4  -4  11       10.64        0.00     10.02 o 
   5  -4  11        0.36        8.02     15.74 o 
   6  -4  11        2.33        6.30     16.60 o 
   7  -4  11      146.45      184.64     26.91 o 
  -9  -3  11      138.24      203.53     32.06 o 
  -8  -3  11      265.14      335.79     37.79 o 
  -7  -3  11       58.35       60.69     16.03 o 
  -6  -3  11      235.22      240.75     19.75 o 
  -5  -3  11     1585.44     1427.88     41.79 o 
  -4  -3  11     1314.20     1206.31     37.79 o 
  -3  -3  11      255.44      283.40     19.75 o 
  -2  -3  11       90.92      117.94     14.03 o 
  -1  -3  11      371.40      383.88     20.61 o 
   0  -3  11     2273.87     2306.14     52.96 o 
   1  -3  11     1672.88     1679.79     61.55 o 
   2  -3  11      232.61      219.56     22.61 o 
   3  -3  11      141.44      154.58     14.89 o 
   4  -3  11      455.13      480.64     32.06 o 
   5  -3  11      111.69      117.37     22.33 o 
   6  -3  11       66.50       69.56     22.33 o 
 -10  -2  11      163.74      201.53     33.49 o 
  -9  -2  11        0.46        6.30     24.33 o 
  -8  -2  11       95.69      120.80     17.18 o 
  -7  -2  11      506.04      550.77     28.05 o 
  -6  -2  11      826.23      710.51     29.49 o 
  -5  -2  11        4.43        2.86     10.88 o 
  -4  -2  11       18.67       30.63     11.74 o 
  -3  -2  11       86.76       79.29     19.75 o 
  -2  -2  11     1783.06     1727.60     42.94 o 
  -1  -2  11      721.40      708.50     38.07 o 
   0  -2  11       38.96       52.10     18.32 o 
   1  -2  11       61.44       63.26     16.89 o 
   2  -2  11      517.08      494.95     22.04 o 
   3  -2  11      554.36      581.69     33.78 o 
   4  -2  11       29.50       22.33     18.89 o 
   5  -2  11       28.93       16.32     20.04 o 
   6  -2  11        0.05        0.00     20.04 o 
 -10  -1  11       30.30       19.18     24.33 o 
  -9  -1  11      137.52      167.75     30.34 o 
  -8  -1  11      115.48      106.20     17.46 o 
  -7  -1  11       99.53       80.44     15.46 o 
  -6  -1  11      206.05      175.19     16.89 o 
  -5  -1  11      940.04      511.27     34.35 o 
  -4  -1  11       75.36       93.32     12.02 o 
  -3  -1  11       57.22       67.27     12.31 o 
  -2  -1  11        0.53        0.00     16.32 o 
  -1  -1  11      553.24      525.01     35.21 o 
   0  -1  11     1150.60     1121.01     47.52 o 
   1  -1  11      366.69      351.82     29.49 o 
   2  -1  11       37.19       25.76     12.02 o 
   3  -1  11      307.16      324.05     30.63 o 
   4  -1  11      808.82      872.53     43.80 o 
   5  -1  11        0.98        0.00     18.03 o 
   6  -1  11       14.58        0.00     22.04 o 
 -10   0  11       48.13       61.26     26.34 o 
  -9   0  11      169.34      174.62     19.75 o 
  -8   0  11      307.74      316.03     23.47 o 
  -7   0  11      387.53      407.07     23.76 o 
  -6   0  11      881.83      547.34     38.65 o 
  -5   0  11      309.89      242.18     17.46 o 
  -4   0  11     1069.10     1063.47     49.52 o 
  -3   0  11      301.87      342.94     29.77 o 
  -2   0  11     1921.67     1773.12     65.27 o 
  -1   0  11      427.19      434.26     30.34 o 
   0   0  11      886.29      837.32     41.79 o 
   1   0  11     1400.56     1404.70     36.93 o 
   2   0  11      869.44      898.29     41.22 o 
   3   0  11      467.73      409.36     33.21 o 
   4   0  11       53.28        2.00     18.32 o 
   5   0  11       80.82       58.40     44.08 o 
 -10   1  11      245.20      322.62     37.50 o 
  -9   1  11      313.95      337.50     24.33 o 
  -8   1  11        8.50        9.45     13.17 o 
  -7   1  11       50.23       51.81     14.31 o 
  -6   1  11     1220.86      787.80     43.23 o 
  -5   1  11     1341.76     1384.08     57.25 o 
  -4   1  11      129.86      128.82     21.47 o 
  -3   1  11        0.16       16.89     16.03 o 
  -2   1  11      218.19      209.83     23.47 o 
  -1   1  11      453.56      431.97     32.06 o 
   0   1  11      700.83      706.78     25.76 o 
   1   1  11       19.03       27.48     12.60 o 
   2   1  11       91.13       87.88     19.75 o 
   3   1  11      411.44      349.24     33.21 o 
   4   1  11      288.34      230.44     42.65 o 
 -10   2  11        1.10        0.29     13.45 o 
  -9   2  11      149.26      152.58     18.61 o 
  -8   2  11      162.19      192.94     19.75 o 
  -7   2  11      106.16      114.51     23.19 o 
  -6   2  11       24.95       40.36     17.75 o 
  -5   2  11     1061.27     1127.02     49.81 o 
  -4   2  11     1168.09     1155.07     50.38 o 
  -3   2  11      105.74      111.64     21.47 o 
  -2   2  11        5.57       22.61     17.18 o 
  -1   2  11       41.52       33.78     11.74 o 
   0   2  11      491.04      459.74     23.47 o 
   1   2  11      933.35      838.47     30.34 o 
   2   2  11      177.56      158.88     26.05 o 
   3   2  11        8.27       36.07     41.22 o 
   4   2  11      222.53      210.98     42.94 o 
 -10   3  11       62.33       87.88     16.89 o 
  -9   3  11        0.31        0.00     15.46 o 
  -8   3  11       62.39       65.55     19.18 o 
  -7   3  11      301.50      332.35     32.35 o 
  -6   3  11      593.78      545.90     36.64 o 
  -5   3  11      178.16      188.93     24.05 o 
  -4   3  11      229.70      282.83     28.91 o 
  -3   3  11     1062.02     1088.66     49.81 o 
  -2   3  11      435.24      399.62     22.61 o 
  -1   3  11      460.85      485.22     23.47 o 
   0   3  11      125.72      109.35     15.74 o 
   1   3  11       68.23       75.00     14.03 o 
   2   3  11      320.19      383.02     46.09 o 
   3   3  11      439.86      468.90     46.09 o 
 -10   4  11        3.29        4.58     18.32 o 
  -9   4  11       90.98       88.46     21.47 o 
  -8   4  11      147.37      162.03     24.62 o 
  -7   4  11       17.25       31.78     17.18 o 
  -6   4  11       58.89       46.09     20.61 o 
  -5   4  11      431.50      435.41     35.50 o 
  -4   4  11     1102.75     1103.26     51.53 o 
  -3   4  11        0.05       10.31     11.74 o 
  -2   4  11       76.63       90.75     14.03 o 
  -1   4  11       57.00       43.23     14.03 o 
   0   4  11      141.04      154.58     17.18 o 
   1   4  11       95.28      103.91     15.46 o 
   2   4  11       11.27       10.02     40.65 o 
 -10   5  11       94.53      107.35     22.90 o 
  -9   5  11        1.40        0.00     16.03 o 
  -8   5  11      171.90      218.42     27.20 o 
  -7   5  11       48.31       46.09     19.75 o 
  -6   5  11      138.10      118.80     23.76 o 
  -5   5  11        3.21        0.00     15.17 o 
  -4   5  11      511.32      573.96     24.90 o 
  -3   5  11      615.74      657.26     26.91 o 
  -2   5  11      110.48      126.53     15.46 o 
  -1   5  11        7.77       12.88     12.60 o 
   0   5  11       39.18       53.82     14.89 o 
  -7   6  11       38.96       36.93     20.61 o 
  -6   6  11       92.71       80.44     22.33 o 
  -5   6  11      206.65      271.66     30.06 o 
  -4   6  11      412.40      441.42     24.05 o 
  -3   6  11       23.15       36.64     13.74 o 
  -2   6  11      261.21      310.88     21.47 o 
  -1   6  11      240.42      231.59     20.32 o 
  -5   7  11        6.74        0.00     17.18 o 
  -4   7  11      170.08      251.63     28.34 o 
  -1 -10  12      124.95      160.88     28.05 o 
   0 -10  12        2.95       21.47     20.61 o 
   1 -10  12       16.77        0.00     17.46 o 
   2 -10  12       28.94       32.06     19.75 o 
   3 -10  12      197.01      275.39     32.35 o 
   4 -10  12      178.14      193.51     29.49 o 
  -3  -9  12       75.80       96.76     24.33 o 
  -2  -9  12       44.23       86.45     25.19 o 
  -1  -9  12       33.17       42.37     19.75 o 
   0  -9  12       71.67       52.96     21.76 o 
   1  -9  12       34.46       43.51     20.61 o 
   2  -9  12       28.03       28.34     18.89 o 
   3  -9  12      155.04      183.21     26.34 o 
   4  -9  12      213.56      225.00     37.21 o 
   5  -9  12      169.94      187.22     31.78 o 
  -5  -8  12      333.68      321.47     36.07 o 
  -4  -8  12        2.14        0.00     19.18 o 
  -3  -8  12       13.19        8.59     19.18 o 
  -2  -8  12      385.12      370.71     34.07 o 
  -1  -8  12       88.67       76.72     20.90 o 
   0  -8  12      124.16      145.99     25.48 o 
   1  -8  12       21.47       22.04     16.60 o 
   2  -8  12      125.14      147.71     24.05 o 
   3  -8  12      165.16      162.60     22.90 o 
   4  -8  12       77.37       60.40     31.49 o 
  -6  -7  12        0.06       24.90     20.32 o 
  -5  -7  12      530.49      467.47     38.93 o 
  -4  -7  12      312.30      353.25     23.19 o 
  -3  -7  12      141.11      170.33     18.03 o 
  -2  -7  12       84.67       96.18     15.46 o 
  -1  -7  12      446.37      466.61     24.62 o 
   0  -7  12      377.64      425.39     33.49 o 
   1  -7  12       33.06       15.74     15.74 o 
   2  -7  12        3.89        2.00     13.17 o 
   3  -7  12        0.63       11.74     15.17 o 
   4  -7  12      148.15      154.01     22.61 o 
  -7  -6  12       83.67       73.86     25.76 o 
  -6  -6  12      469.96      444.85     38.36 o 
  -5  -6  12      118.66      125.67     17.18 o 
  -4  -6  12       11.95       25.48     12.88 o 
  -3  -6  12      424.01      423.38     24.62 o 
  -2  -6  12      728.51      689.90     28.91 o 
  -1  -6  12      339.01      317.47     21.47 o 
   0  -6  12       25.14       40.94     12.31 o 
   1  -6  12      348.15      365.27     20.90 o 
   2  -6  12       13.82        4.29     10.59 o 
   3  -6  12       43.22       68.13     12.60 o 
   4  -6  12       76.18      109.35     21.76 o 
  -7  -5  12       27.56       41.79     23.76 o 
  -6  -5  12      112.61      128.53     17.46 o 
  -5  -5  12      242.35      250.48     20.61 o 
  -4  -5  12      479.76      476.92     25.19 o 
  -3  -5  12        1.78        5.15     11.45 o 
  -2  -5  12      377.46      390.46     22.90 o 
  -1  -5  12      402.97      383.88     20.61 o 
   0  -5  12      415.27      425.67     22.04 o 
   1  -5  12        9.15        5.44      9.73 o 
   2  -5  12       14.31       26.62     17.75 o 
   3  -5  12       63.10       42.94     19.18 o 
   4  -5  12       95.88       91.89     19.47 o 
   5  -5  12       67.41       99.91     22.04 o 
  -8  -4  12      655.47      731.40     49.81 o 
  -7  -4  12      101.50      123.95     18.32 o 
  -6  -4  12        0.69        1.43     11.74 o 
  -5  -4  12       16.25       16.32     12.31 o 
  -4  -4  12     1013.86      996.48     34.64 o 
  -3  -4  12      729.73      774.06     29.49 o 
  -2  -4  12       13.52       13.45     11.16 o 
  -1  -4  12        0.12        0.00      9.73 o 
   0  -4  12      907.28      928.35     30.06 o 
   1  -4  12      920.65      885.13     42.37 o 
   2  -4  12       83.06       75.00     19.18 o 
   3  -4  12        3.11       12.02     16.60 o 
   4  -4  12        6.23       18.61     16.03 o 
   6  -4  12       77.15       84.45     23.76 o 
  -9  -3  12      318.51      403.06     41.79 o 
  -8  -3  12      156.69      146.57     29.49 o 
  -7  -3  12      313.33      289.41     22.04 o 
  -6  -3  12      269.59      249.34     20.90 o 
  -5  -3  12      757.12      679.88     28.91 o 
  -4  -3  12      489.34      503.54     24.05 o 
  -3  -3  12        4.17       14.89     11.16 o 
  -2  -3  12      273.46      290.56     16.03 o 
  -1  -3  12      562.90      550.48     36.36 o 
   0  -3  12       34.16       60.40     17.75 o 
   1  -3  12      116.64      100.19     18.89 o 
   2  -3  12      149.99      144.56     23.47 o 
   3  -3  12       20.81       28.05     18.03 o 
   4  -3  12       93.23      105.63     22.90 o 
   5  -3  12        1.32        0.00     16.03 o 
  -9  -2  12      206.97      295.42     36.93 o 
  -8  -2  12      185.37      207.25     19.75 o 
  -7  -2  12        6.02        5.73     13.74 o 
  -6  -2  12      128.78      104.49     16.32 o 
  -5  -2  12       90.62       90.17     14.31 o 
  -4  -2  12      905.59      924.34     31.78 o 
  -3  -2  12      809.92      803.54     28.63 o 
  -2  -2  12        4.65        0.00     16.89 o 
  -1  -2  12      133.38      115.94     20.32 o 
   0  -2  12      323.82      320.90     29.20 o 
   1  -2  12      227.82      232.16     25.76 o 
   2  -2  12       56.79       39.79     17.46 o 
   3  -2  12       13.18       20.90     18.61 o 
   4  -2  12       17.83       21.47     19.47 o 
   5  -2  12      108.60       95.04     25.19 o 
  -9  -1  12       21.11       40.36     15.17 o 
  -8  -1  12      263.15      302.87     23.19 o 
  -7  -1  12     1133.87     1054.59     37.21 o 
  -6  -1  12      118.48       56.39     13.45 o 
  -5  -1  12       65.57       71.28     20.04 o 
  -4  -1  12       61.29       62.12     18.61 o 
  -3  -1  12      651.28      664.42     40.36 o 
  -2  -1  12     1203.85     1246.68     53.53 o 
  -1  -1  12     1352.06     1269.86     52.67 o 
   0  -1  12        9.56       14.89     16.32 o 
   1  -1  12      447.09      441.13     33.21 o 
   2  -1  12      369.40      401.06     32.63 o 
   3  -1  12       24.69       14.31     12.60 o 
   4  -1  12       35.83       26.34     18.89 o 
   5  -1  12       11.99        0.00     22.04 o 
 -10   0  12      277.89      343.23     38.07 o 
  -9   0  12      362.95      399.91     25.19 o 
  -8   0  12      617.76      670.14     31.49 o 
  -7   0  12       23.10       17.46     12.60 o 
  -6   0  12      255.60      256.49     29.20 o 
  -5   0  12      410.32      361.84     33.21 o 
  -4   0  12      722.49      702.78     39.79 o 
  -3   0  12      374.49      386.74     31.49 o 
  -2   0  12        6.20        9.16     17.75 o 
  -1   0  12      899.10      849.34     43.23 o 
   0   0  12      507.60      511.27     34.35 o 
   1   0  12      338.07      331.21     30.92 o 
   2   0  12       91.32       74.14     14.31 o 
   3   0  12      150.02      139.70     22.61 o 
   4   0  12        2.26        0.00     19.75 o 
 -10   1  12       14.72       34.92     15.46 o 
  -9   1  12       10.26       18.89     14.03 o 
  -8   1  12      650.51      680.16     30.34 o 
  -7   1  12      726.01      669.86     42.08 o 
  -6   1  12        9.20       15.46     19.47 o 
  -5   1  12      274.78      294.57     32.06 o 
  -4   1  12      314.39      280.82     29.77 o 
  -3   1  12      421.03      397.91     31.49 o 
  -2   1  12      477.87      506.69     35.78 o 
  -1   1  12        9.40       12.31     17.75 o 
   0   1  12       78.59       80.15     19.18 o 
   1   1  12     1264.03     1154.79     35.78 o 
   2   1  12      568.56      569.95     26.34 o 
   3   1  12       81.60      121.95     25.76 o 
 -10   2  12      136.62      178.34     21.18 o 
  -9   2  12       94.65       92.75     21.47 o 
  -8   2  12       16.10       25.76     17.75 o 
  -7   2  12      527.65      553.63     39.22 o 
  -6   2  12     1150.17     1142.76     54.10 o 
  -5   2  12      275.88      318.61     33.21 o 
  -4   2  12       20.93       19.47     17.46 o 
  -3   2  12        0.33        0.00     16.32 o 
  -2   2  12      509.81      501.82     34.35 o 
  -1   2  12      182.45      177.20     23.47 o 
   0   2  12      301.08      301.15     20.32 o 
   1   2  12       13.61       29.49     13.74 o 
   2   2  12      333.92      312.89     22.61 o 
  -9   3  12       26.59       24.05     17.46 o 
  -8   3  12      431.65      416.23     35.78 o 
  -7   3  12      315.43      310.60     30.63 o 
  -6   3  12       12.77        0.00     18.03 o 
  -5   3  12      332.55      340.08     33.78 o 
  -4   3  12      363.84      366.70     32.63 o 
  -3   3  12      359.09      338.36     30.34 o 
  -2   3  12       25.12       23.47     17.46 o 
  -1   3  12       29.03       18.89     16.89 o 
   0   3  12       11.27        7.73     11.74 o 
   1   3  12      165.44      167.18     18.61 o 
  -9   4  12       49.17       30.63     20.32 o 
  -8   4  12       26.46       18.89     19.47 o 
  -7   4  12      292.00      310.60     32.06 o 
  -6   4  12      410.98      396.76     33.21 o 
  -5   4  12       21.27       28.91     20.61 o 
  -4   4  12      128.40      123.38     24.62 o 
  -3   4  12      483.86      415.94     32.92 o 
  -2   4  12      616.36      575.68     36.64 o 
  -1   4  12      266.29      248.76     19.75 o 
   0   4  12       17.44       20.32     13.74 o 
  -8   5  12      194.36      224.72     29.20 o 
  -7   5  12       71.13       93.89     22.33 o 
  -6   5  12      201.07      232.45     29.20 o 
  -5   5  12      434.14      455.16     37.50 o 
  -4   5  12      192.26      200.38     28.05 o 
  -3   5  12       74.07       98.76     23.47 o 
  -2   5  12       47.02       31.20     14.03 o 
  -1   5  12      240.70      259.35     20.90 o 
  -7   6  12      221.24      201.53     29.49 o 
  -6   6  12      276.68      298.00     32.06 o 
  -5   6  12        7.48       25.48     20.61 o 
  -4   6  12       92.89       99.91     24.90 o 
  -2  -9  13       53.86       77.86     24.05 o 
  -1  -9  13        0.40        6.01     18.61 o 
   0  -9  13       12.82       47.52     21.18 o 
   1  -9  13      103.02      103.05     24.62 o 
   2  -9  13      126.08      183.49     27.48 o 
   3  -9  13      153.95      164.60     25.19 o 
  -4  -8  13      265.91      317.75     34.92 o 
  -3  -8  13       85.39      107.35     24.33 o 
  -2  -8  13      145.82      178.34     28.34 o 
  -1  -8  13      263.12      307.16     33.21 o 
   0  -8  13       60.61       58.11     19.18 o 
   1  -8  13        7.09       23.76     17.75 o 
   2  -8  13       54.60       89.89     21.18 o 
   3  -8  13      194.87      244.18     28.34 o 
  -5  -7  13       72.30       97.04     16.32 o 
  -4  -7  13        3.69       10.88     12.60 o 
  -3  -7  13      164.31      177.48     19.18 o 
  -2  -7  13      152.54      165.46     18.61 o 
  -1  -7  13       10.38        3.15     11.45 o 
   0  -7  13       23.84       37.50     17.75 o 
   1  -7  13        8.59       12.31     16.03 o 
   2  -7  13      285.13      299.15     28.63 o 
  -6  -6  13       68.67       70.99     24.90 o 
  -5  -6  13      143.33      149.14     18.32 o 
  -4  -6  13       71.70       82.16     15.46 o 
  -3  -6  13        7.46        4.87     12.60 o 
  -2  -6  13      198.42      198.67     18.89 o 
  -1  -6  13      295.44      308.88     21.18 o 
   0  -6  13        7.03        1.15     10.88 o 
   1  -6  13       10.75        6.01     10.88 o 
   2  -6  13       16.99        0.86     16.03 o 
   3  -6  13      417.62      388.75     33.78 o 
   4  -6  13      109.00      110.78     22.90 o 
  -7  -5  13      394.94      394.76     38.07 o 
  -6  -5  13       60.05       58.40     14.89 o 
  -5  -5  13        0.03       19.47     12.31 o 
  -4  -5  13       76.91       86.45     14.89 o 
  -3  -5  13      571.63      579.40     27.20 o 
  -2  -5  13      114.99      139.70     16.60 o 
  -1  -5  13      141.08      161.17     16.60 o 
   0  -5  13      153.84      138.84     15.46 o 
   1  -5  13       30.26        4.29     18.03 o 
   2  -5  13      216.38      227.29     26.62 o 
   3  -5  13        2.78        0.00     14.31 o 
   4  -5  13      133.97      134.26     24.05 o 
   5  -5  13      219.11      233.30     29.20 o 
  -7  -4  13       21.16       28.63     14.89 o 
  -6  -4  13      171.49      175.77     19.18 o 
  -5  -4  13      553.24      497.53     26.34 o 
  -4  -4  13      422.69      413.36     24.90 o 
  -3  -4  13       19.54       26.05     12.60 o 
  -2  -4  13      142.63      167.18     16.60 o 
  -1  -4  13       56.75       22.61     19.75 o 
   0  -4  13      157.06      151.15     24.05 o 
   1  -4  13       16.64       23.76     16.60 o 
   2  -4  13        3.97        5.73     15.17 o 
   3  -4  13       37.44       42.08     18.03 o 
   4  -4  13       11.57        6.30     17.18 o 
   5  -4  13       15.34       36.36     20.90 o 
  -8  -3  13       14.10        0.29     12.88 o 
  -7  -3  13       29.01       10.59     13.45 o 
  -6  -3  13        0.95        0.00     18.03 o 
  -5  -3  13      104.52       99.05     15.46 o 
  -4  -3  13      226.65      230.44     18.89 o 
  -3  -3  13      280.95      250.77     28.63 o 
  -2  -3  13      104.68      123.95     22.04 o 
  -1  -3  13      503.49      464.89     34.07 o 
   0  -3  13      151.68      182.92     25.19 o 
   1  -3  13       13.63       19.18     16.89 o 
   2  -3  13        0.04        0.00     17.46 o 
   3  -3  13        0.28        8.59     16.89 o 
   4  -3  13      121.11      155.15     24.62 o 
  -8  -2  13        0.27        0.00     12.31 o 
  -7  -2  13       41.40       44.37     14.31 o 
  -6  -2  13      254.97      256.49     28.63 o 
  -5  -2  13      307.16      296.00     20.61 o 
  -4  -2  13       40.93       32.92     20.90 o 
  -3  -2  13        8.35        1.72     16.89 o 
  -2  -2  13      844.71      709.07     40.94 o 
  -1  -2  13      429.52      443.42     32.63 o 
   0  -2  13       98.19      102.20     20.90 o 
   1  -2  13       38.13       13.17     16.89 o 
   2  -2  13        4.97        7.16     16.03 o 
   3  -2  13      150.97      181.78     26.91 o 
   4  -2  13       13.92       14.03     18.32 o 
  -9  -1  13      328.21      382.45     26.05 o 
  -8  -1  13      178.67      189.51     19.75 o 
  -7  -1  13      138.23      109.64     16.03 o 
  -6  -1  13       38.49       32.35     18.89 o 
  -5  -1  13      339.58      349.24     32.35 o 
  -4  -1  13      234.51      277.68     30.06 o 
  -3  -1  13      336.95      294.57     29.77 o 
  -2  -1  13      226.82      213.84     27.20 o 
  -1  -1  13      404.84      354.39     30.63 o 
   0  -1  13      363.73      305.16     28.63 o 
   1  -1  13       41.44       43.23     20.32 o 
   2  -1  13       44.68       37.50     18.61 o 
   3  -1  13       31.00       32.63     19.18 o 
  -9   0  13       94.36      119.37     18.03 o 
  -8   0  13      382.52      399.05     25.19 o 
  -7   0  13       93.99      106.20     22.90 o 
  -6   0  13      171.43      180.63     25.76 o 
  -5   0  13        0.00        0.00     16.32 o 
  -4   0  13      163.82      113.07     24.62 o 
  -3   0  13      255.93      262.79     29.77 o 
  -2   0  13      686.70      553.35     36.64 o 
  -1   0  13       70.58       73.57     19.75 o 
   0   0  13      354.02      302.29     30.92 o 
   1   0  13      369.00      312.89     29.77 o 
   2   0  13        2.50        0.00     15.46 o 
   3   0  13        8.78       34.92     20.90 o 
  -9   1  13      397.25      438.27     35.50 o 
  -8   1  13        1.30       17.46     19.18 o 
  -7   1  13       38.40       31.78     20.90 o 
  -6   1  13      224.91      258.78     30.63 o 
  -5   1  13      261.38      254.77     30.34 o 
  -4   1  13       76.61       84.45     23.19 o 
  -3   1  13       91.97       79.29     22.90 o 
  -2   1  13       30.09       23.76     19.47 o 
  -1   1  13      132.51      124.52     24.05 o 
   0   1  13      280.95      265.37     28.34 o 
   1   1  13        0.46       22.33     17.75 o 
   2   1  13       37.69       32.06     19.47 o 
  -9   2  13      117.24      145.14     26.05 o 
  -8   2  13      232.31      290.27     30.92 o 
  -7   2  13      150.84      179.20     26.05 o 
  -6   2  13        8.36        0.00     17.75 o 
  -5   2  13       12.10        6.58     18.03 o 
  -4   2  13       25.29       29.49     19.18 o 
  -3   2  13      186.47      158.02     24.62 o 
  -2   2  13       36.99       40.94     20.61 o 
  -1   2  13      140.08      135.69     24.33 o 
   0   2  13      144.18      140.27     23.76 o 
   1   2  13      123.94       95.04     23.47 o 
  -8   3  13       24.36       24.05     18.89 o 
  -7   3  13      179.01      199.53     26.91 o 
  -6   3  13      134.15      129.68     25.48 o 
  -5   3  13      202.81      212.41     28.91 o 
  -4   3  13       13.33        2.29     18.03 o 
  -3   3  13      196.38      205.25     26.62 o 
  -2   3  13       60.17       49.52     19.47 o 
  -1   3  13      430.16      398.48     34.35 o 
   0   3  13       42.88       32.92     20.61 o 
  -8   4  13      579.17      678.73     43.51 o 
  -7   4  13      124.74      124.52     24.62 o 
  -6   4  13        0.11        0.00     18.03 o 
  -5   4  13      133.58      133.40     26.34 o 
  -4   4  13      330.99      352.68     35.50 o 
  -3   4  13       56.65       50.67     20.90 o 
  -2   4  13       45.94       45.80     21.18 o 
  -6   5  13      105.75      127.39     26.34 o 
  -5   5  13       25.99       18.89     21.18 o 
  -2  -8  14       22.19       29.77     19.75 o 
  -1  -8  14       27.48       16.32     19.18 o 
   0  -8  14       23.19       33.21     17.75 o 
   1  -8  14      197.37      192.37     27.48 o 
   2  -8  14      252.28      278.82     30.34 o 
  -4  -7  14       33.91       35.21     14.60 o 
  -3  -7  14       80.66      107.92     17.46 o 
  -2  -7  14      156.85      194.66     19.47 o 
  -1  -7  14      107.06      132.83     17.75 o 
   0  -7  14      204.65      208.97     25.76 o 
   1  -7  14       55.57       53.53     18.61 o 
  -5  -6  14       23.35       31.49     14.31 o 
  -4  -6  14      184.44      202.67     20.32 o 
  -3  -6  14      268.28      262.22     21.47 o 
  -2  -6  14        2.53       12.88     12.88 o 
  -1  -6  14       21.84       20.04     12.88 o 
   0  -6  14       11.06        0.00     18.89 o 
   1  -6  14      354.65      346.67     34.35 o 
   2  -6  14      138.73      139.70     25.48 o 
   3  -6  14       54.54       76.72     22.90 o 
  -6  -5  14       78.87       66.13     15.46 o 
  -5  -5  14      104.81       77.58     15.74 o 
  -4  -5  14       80.60       69.85     14.89 o 
  -3  -5  14      319.34      341.51     23.76 o 
  -2  -5  14      179.53      201.24     18.89 o 
  -1  -5  14       34.95       31.49     18.61 o 
   0  -5  14       22.69       16.03     18.32 o 
   1  -5  14       53.03       44.08     20.90 o 
   2  -5  14      131.97      112.22     24.05 o 
   3  -5  14      357.79      389.60     34.92 o 
  -6  -4  14        0.02        0.00     11.16 o 
  -5  -4  14       45.35       55.82     14.60 o 
  -4  -4  14      542.12      592.28     31.49 o 
  -3  -4  14      106.65      131.11     25.76 o 
  -2  -4  14      248.93      208.11     26.91 o 
  -1  -4  14      166.26      175.19     26.91 o 
   0  -4  14      188.77      139.12     25.19 o 
   1  -4  14      107.78      109.93     24.05 o 
   2  -4  14        2.42        0.00     18.03 o 
   3  -4  14       55.70       20.61     19.18 o 
  -7  -3  14       12.30       16.89     13.74 o 
  -6  -3  14       95.57       45.23     12.88 o 
  -5  -3  14      371.64      346.67     22.61 o 
  -4  -3  14       66.22       62.41     23.47 o 
  -3  -3  14      262.90      304.30     33.21 o 
  -2  -3  14      203.58      227.29     27.48 o 
  -1  -3  14        3.90       16.89     18.03 o 
   0  -3  14       31.86       12.02     19.47 o 
   1  -3  14       73.55       81.87     21.18 o 
   2  -3  14       43.66       65.27     21.76 o 
   3  -3  14       10.34        2.58     19.18 o 
  -7  -2  14       72.55       46.95     14.31 o 
  -6  -2  14        0.14        5.44     18.03 o 
  -5  -2  14       91.90       67.84     21.76 o 
  -4  -2  14      368.69      346.67     32.92 o 
  -3  -2  14       92.56       97.62     24.33 o 
  -2  -2  14      141.25      136.26     26.05 o 
  -1  -2  14       98.26      105.63     22.33 o 
   0  -2  14       22.67       28.91     18.32 o 
   1  -2  14        2.93        0.00     18.32 o 
   2  -2  14       49.34       56.68     22.04 o 
  -8  -1  14       17.77       27.48     21.76 o 
  -7  -1  14       93.01       87.88     22.04 o 
  -6  -1  14        1.02        0.00     18.32 o 
  -5  -1  14        6.34       12.60     20.61 o 
  -4  -1  14       20.31        6.01     18.61 o 
  -3  -1  14      837.98      887.13     48.95 o 
  -2  -1  14      378.26      437.12     36.64 o 
  -1  -1  14        4.19        0.00     18.61 o 
   0  -1  14      114.19      131.97     23.47 o 
   1  -1  14      297.96      291.99     31.49 o 
   2  -1  14      126.88      175.77     25.76 o 
  -8   0  14      139.98      137.41     24.90 o 
  -7   0  14       13.85        0.00     20.32 o 
  -6   0  14        0.31        7.73     18.03 o 
  -5   0  14       30.30        7.73     18.89 o 
  -4   0  14      190.00      155.73     27.77 o 
  -3   0  14        5.88       21.76     20.90 o 
  -2   0  14      281.01      277.39     29.49 o 
  -1   0  14      208.24      185.50     26.34 o 
   0   0  14        1.42        0.00     16.60 o 
   1   0  14        3.72        0.00     17.18 o 
  -8   1  14       74.04       59.54     21.47 o 
  -7   1  14      124.60      119.66     26.34 o 
  -6   1  14        0.52        0.00     19.75 o 
  -5   1  14        0.50        0.00     16.89 o 
  -4   1  14       22.20       38.07     20.04 o 
  -3   1  14      100.12       78.44     22.33 o 
  -2   1  14       42.61       47.23     20.32 o 
  -1   1  14      247.18      228.72     29.20 o 
   0   1  14       45.09       42.37     19.47 o 
  -7   2  14       78.24       73.86     24.90 o 
  -6   2  14       55.47       74.43     22.90 o 
  -5   2  14       36.06       21.47     19.75 o 
  -4   2  14      127.97      126.24     24.62 o 
  -3   2  14        0.24        0.00     18.61 o 
  -2   2  14      212.12      195.80     26.91 o 
  -1   2  14       37.75       44.66     19.75 o 
  -6   3  14       22.07       48.09     21.47 o 
  -5   3  14        3.46        9.45     18.61 o 
  -4   3  14       36.32       12.88     21.18 o 
  -3   3  14      188.94      212.41     28.34 o 
  -1  -7  15       38.93       56.68     21.47 o 
  -3  -6  15       21.24       29.77     14.89 o 
  -2  -6  15      137.94      146.28     18.32 o 
  -1  -6  15      194.41      202.10     27.77 o 
   0  -6  15      103.01       87.60     25.19 o 
   1  -6  15       34.80       25.76     22.04 o 
  -4  -5  15      363.03      401.91     26.34 o 
  -3  -5  15      123.89      172.90     46.66 o 
  -2  -5  15        4.62        0.00     18.03 o 
  -1  -5  15       72.99       67.84     21.47 o 
   0  -5  15      212.55      203.82     29.20 o 
   1  -5  15      268.04      214.70     28.05 o 
  -5  -4  15      147.49      134.54     27.48 o 
  -4  -4  15       51.17      139.41     44.08 o 
  -3  -4  15      153.75      152.01     27.77 o 
  -2  -4  15      116.35      146.28     25.76 o 
  -1  -4  15      119.38      137.98     26.91 o 
   0  -4  15        1.08        0.00     18.32 o 
   1  -4  15        0.46        0.00     16.60 o 
  -6  -3  15        0.07       14.03     19.75 o 
  -5  -3  15      396.89      426.82     36.64 o 
  -4  -3  15      273.07      264.51     30.63 o 
  -3  -3  15        7.33       24.62     21.76 o 
  -2  -3  15        4.58        0.00     17.75 o 
  -1  -3  15      332.53      285.69     32.92 o 
   0  -3  15      227.30      244.18     29.49 o 
   1  -3  15       72.13       74.71     22.04 o 
  -6  -2  15      195.56      180.06     29.20 o 
  -5  -2  15       19.27       24.62     22.33 o 
  -4  -2  15      489.41      496.38     40.36 o 
  -3  -2  15      349.35      320.62     32.92 o 
  -2  -2  15      262.10      225.58     30.34 o 
  -1  -2  15       26.92       13.17     18.89 o 
   0  -2  15       79.26       93.32     24.62 o 
   1  -2  15      145.92      148.86     26.62 o 
  -6  -1  15        0.26        0.00     20.61 o 
  -5  -1  15      261.76      251.63     32.35 o 
  -4  -1  15      112.22      145.42     25.76 o 
  -3  -1  15       66.09       53.53     23.76 o 
  -2  -1  15      149.09      136.26     27.20 o 
  -1  -1  15      238.13      260.79     30.06 o 
   0  -1  15       68.46       69.28     21.76 o 
  -6   0  15       26.43       25.76     20.61 o 
  -5   0  15       36.59       30.34     23.19 o 
  -4   0  15      363.98      383.59     34.92 o 
  -3   0  15       83.44       60.12     24.33 o 
  -2   0  15       17.95        6.87     18.89 o 
  -1   0  15      142.76      122.52     24.62 o 
  -5   1  15       63.58       70.13     22.90 o 
  -4   1  15        0.64        0.00     17.75 o 
  -3   1  15       38.48       41.51     21.47 o 
  -2   1  15      286.61      314.32     34.35 o 
                                                 
